# Supplementary material for: Cucurbit[6]uril p-xylylenediammonium diiodide deca­hydrate inclusion complex
Source: Acta Crystallogr Sect E Struct Rep Online. 2008 Jun 21;64(Pt 7):o1321–2. doi: 10.1107/S1600536808018412 (PMC2961735; doi:10.1107/S1600536808018412)
Supplement: Supplementary file 1 [file e-64-o1321-sup1.cif]

##############################################################################
###                                                                        ###
###        Electronic paper (Acta Crystallographica Section E)             ###
###                                                                        ###
##############################################################################
#                                                                            #
# This CIF contains the data in a paper accepted for publication in Acta     #
# Crystallographica Section E. It conforms to the requirements of Notes      #
# for Authors for Section E, and has been peer reviewed under the auspices   #
# of the IUCr Commission on Journals.                                        #
#                                                                            #
# Full details of the Crystallographic Information File format               #
# are given in the paper "The Crystallographic Information File (CIF):       #
# a New Standard Archive File for Crystallography" by S. R. Hall, F. H.      #
# Allen and I. D. Brown [Acta Cryst. (1991), A47, 655-685].                  #
#                                                                            #
# The current version of the core CIF dictionary is obtainable from          #
# ftp://ftp.iucr.org/pub/cif_core.dic. The current version number is 2.4.    #
#                                                                            #
# Software is freely available for graphical display of the structure(s) in  #
# this CIF.  For information consult the CIF home page http://www.iucr.org/  #
# cif/home.html                                                              #
#                                                                            #
# This file may be used for bona fide research purposes within the           #
# scientific community so long as proper attribution is given to the journal # 
# article from which it was obtained.                                        #
#                                                                            #
##############################################################################
                                             
data_I
_audit_creation_method     'SHELXL97 and ZCIF'
_chemical_name_systematic
;
Cucurbit[6]uril <i>p</i>-xylylenediammonium diiodide decahydrate
;
_chemical_name_common     'CB6 diammonium diiodide decahydrate'
_chemical_formula_moiety     'C36 H36 N24 O12 , C8 H14 N2 2+ , 2I - , 10H2 O'
_chemical_formula_sum     'C44 H70 I2 N26 O22'
_chemical_formula_iupac     'C36 H36 N24 O12 , C8 H14 N2 2+ , 2I - , 10H2 O'
_chemical_formula_weight     1569.06
_symmetry_cell_setting     monoclinic
_symmetry_space_group_name_H-M     P21/n
_symmetry_space_group_name_Hall     '-P 2yn'
loop_
    _symmetry_equiv_pos_as_xyz
    'x, y, z'
    '-x+1/2, y+1/2, -z+1/2'
    '-x, -y, -z'
    'x-1/2, -y-1/2, z-1/2'
_cell_length_a     11.9987(9)
_cell_length_b     15.9520(12)
_cell_length_c     15.0517(11)
_cell_angle_alpha     90.00
_cell_angle_beta     92.8520(10)
_cell_angle_gamma     90.00
_cell_volume     2877.4(4)
_cell_formula_units_Z     2
_cell_measurement_reflns_used     6752
_cell_measurement_theta_min     2.1
_cell_measurement_theta_max     25.0
_cell_measurement_temperature     220(2)
_exptl_crystal_description     prism
_exptl_crystal_colour     colourless
_exptl_crystal_size_max     0.205
_exptl_crystal_size_mid     0.10
_exptl_crystal_size_min     0.075
_exptl_crystal_density_diffrn     1.811
_exptl_crystal_F_000     1596
_exptl_absorpt_coefficient_mu     1.198
_exptl_absorpt_correction_type     multi-scan
_exptl_absorpt_process_details     '(SADABS; Sheldrick, 1996)'
_exptl_absorpt_correction_T_min     0.798
_exptl_absorpt_correction_T_max     0.914
_exptl_special_details
;
;
_diffrn_ambient_temperature     220(2)
_diffrn_radiation_type     MoK\a
_diffrn_radiation_wavelength     0.71073
_diffrn_radiation_source     'fine-focus sealed tube'
_diffrn_radiation_monochromator     graphite
_diffrn_measurement_device_type     'Bruker SMART1000 three-circle'
_diffrn_measurement_method     \w
_diffrn_detector_area_resol_mean     8.33
_diffrn_reflns_number     19804
_diffrn_reflns_av_R_equivalents     0.0271
_diffrn_reflns_av_sigmaI/netI     0.0258
_diffrn_reflns_theta_min     2.55
_diffrn_reflns_theta_max     25.00
_diffrn_reflns_theta_full     25.00
_diffrn_measured_fraction_theta_max     0.996
_diffrn_measured_fraction_theta_full     0.996
_diffrn_reflns_limit_h_min     -14
_diffrn_reflns_limit_h_max     14
_diffrn_reflns_limit_k_min     0
_diffrn_reflns_limit_k_max     18
_diffrn_reflns_limit_l_min     0
_diffrn_reflns_limit_l_max     17
_diffrn_standards_decay_%     0
_refine_special_details
;
Refinement of <i>F</i>^2^ against ALL reflections. The weighted <i>R</i>-factor
<i>wR</i> and goodness of fit <i>S</i> are based on <i>F</i>^2^, conventional
<i>R</i>-factors <i>R</i> are based on <i>F</i>, with <i>F</i> set to zero for
negative <i>F</i>^2^. The threshold expression of <i>F</i>^2^ >
\s(<i>F</i>^2^) is used only for calculating <i>R</i>-factors(gt) <i>etc</i>.
and is not relevant to the choice of reflections for refinement.
<i>R</i>-factors based on <i>F</i>^2^ are statistically about twice as large
as those based on <i>F</i>, and <i>R</i>- factors based on ALL data will be
even larger.
The crystal is non-merohedral twin in about 7:1 ratio with 180\% rotation
around 100 reciprocal axis.
;
_reflns_number_total     6606
_reflns_number_gt     5363
_reflns_threshold_expression     I>2\s(I)
_refine_ls_structure_factor_coef     Fsqd
_refine_ls_matrix_type     full
_refine_ls_R_factor_all     0.0552
_refine_ls_R_factor_gt     0.0427
_refine_ls_wR_factor_gt     0.0798
_refine_ls_wR_factor_ref     0.0829
_refine_ls_goodness_of_fit_ref     1.001
_refine_ls_restrained_S_all     1.003
_refine_ls_number_reflns     6606
_refine_ls_number_parameters     475
_refine_ls_number_restraints     33
_refine_ls_hydrogen_treatment     mixed
_refine_ls_weighting_scheme     calc
_refine_ls_weighting_details
              'w = 1/[\s^2^(Fo^2^)+(0.01P)^2^+9.45P], P=(max(Fo^2^,0)+2Fc^2^)/3'
_atom_sites_solution_hydrogens     geom
_atom_sites_solution_primary     direct
_atom_sites_solution_secondary     difmap
_refine_ls_shift/su_max     0.001
_refine_ls_shift/su_mean     0.000
_refine_diff_density_max     1.682
_refine_diff_density_min     -0.835
_refine_ls_extinction_method     none
_refine_ls_extinction_coef     ?
loop_
    _atom_type_symbol
    _atom_type_description
    _atom_type_scat_dispersion_real
    _atom_type_scat_dispersion_imag
    _atom_type_scat_source
    'C' 'C' 0.0033 0.0016
                         'International Tables Vol C Tables 4.2.6.8 and 6.1.1.4'
    'H' 'H' 0.0000 0.0000
                         'International Tables Vol C Tables 4.2.6.8 and 6.1.1.4'
    'N' 'N' 0.0061 0.0033
                         'International Tables Vol C Tables 4.2.6.8 and 6.1.1.4'
    'O' 'O' 0.0106 0.0060
                         'International Tables Vol C Tables 4.2.6.8 and 6.1.1.4'
    'I' 'I' -0.4742 1.8119
                         'International Tables Vol C Tables 4.2.6.8 and 6.1.1.4'
_computing_data_collection     'SMART (Bruker, 1999)'
_computing_cell_refinement     'SAINT (Bruker, 1999)'
_computing_data_reduction     'SAINT (Bruker, 1999)'
_computing_structure_solution     'SHELXS97 (Sheldrick, 2008)'
_computing_structure_refinement     'SHELXL97 (Sheldrick, 2008)'
_computing_molecular_graphics     'SHELXTL (Sheldrick, 2008)'
_computing_publication_material     'SHELXL97 (Sheldrick, 2008)'
loop_
    _atom_site_type_symbol
    _atom_site_label
    _atom_site_fract_x
    _atom_site_fract_y
    _atom_site_fract_z
    _atom_site_U_iso_or_equiv
    _atom_site_adp_type
    _atom_site_calc_flag
    _atom_site_refinement_flags
    _atom_site_occupancy
    _atom_site_disorder_assembly
    _atom_site_disorder_group
    N N1 0.7930(3) 0.5633(2) 0.5760(2) 0.0507(10) Uani d . 1 . .
    H H1A 0.7603 0.5953 0.6166 0.076 Uiso calc R 1 . .
    H H1B 0.8618 0.5832 0.5673 0.076 Uiso calc R 1 . .
    H H1C 0.7979 0.5101 0.5958 0.076 Uiso calc R 1 . .
    C C1 0.7258(3) 0.5656(3) 0.4919(3) 0.0443(10) Uani d U 1 . .
    H H1D 0.7641 0.5331 0.4473 0.053 Uiso calc R 1 A 1
    H H1E 0.7210 0.6237 0.4710 0.053 Uiso calc R 1 A 1
    C C2 0.6097(3) 0.5316(2) 0.4984(3) 0.0338(8) Uani d PDU 0.75(2) . 1
    C C3 0.5731(6) 0.4915(8) 0.5724(4) 0.042(2) Uani d PDU 0.75(2) . 1
    H H3 0.6213 0.4862 0.6232 0.050 Uiso calc PR 0.75(2) . 1
    C C4 0.4658(7) 0.4587(8) 0.5731(4) 0.042(2) Uani d PDU 0.75(2) . 1
    H H4 0.4440 0.4293 0.6235 0.051 Uiso calc PR 0.75(2) . 1
    C C2A 0.6097(3) 0.5316(2) 0.4984(3) 0.0338(8) Uani d PDU 0.25(2) . 2
    C C3A 0.5490(14) 0.538(3) 0.5730(11) 0.048(7) Uani d PDU 0.25(2) . 2
    H H3A 0.5817 0.5623 0.6248 0.058 Uiso calc PR 0.25(2) . 2
    C C4A 0.4395(15) 0.509(3) 0.5729(14) 0.055(8) Uani d PDU 0.25(2) . 2
    H H4A 0.3983 0.5175 0.6236 0.065 Uiso calc PR 0.25(2) . 2
    N N10 0.3002(3) 0.7278(2) 0.4134(2) 0.0404(8) Uani d . 1 . .
    C C11 0.3824(3) 0.7816(3) 0.3748(3) 0.0419(10) Uani d . 1 . .
    H H11 0.3561 0.8402 0.3694 0.050 Uiso calc R 1 . .
    N N12 0.4926(3) 0.7764(2) 0.4189(3) 0.0514(10) Uani d . 1 . .
    C C13 0.2665(3) 0.6641(3) 0.3575(3) 0.0378(9) Uani d . 1 . .
    O O13 0.1943(2) 0.61228(18) 0.3720(2) 0.0477(7) Uani d . 1 . .
    C C14 0.5705(4) 0.7472(3) 0.3620(3) 0.0492(11) Uani d . 1 . .
    O O14 0.6714(2) 0.7448(2) 0.3790(2) 0.0597(9) Uani d . 1 . .
    N N15 0.3242(3) 0.6691(2) 0.2818(2) 0.0410(8) Uani d . 1 . .
    C C16 0.3977(3) 0.7412(3) 0.2827(3) 0.0417(10) Uani d . 1 . .
    H H16 0.3776 0.7804 0.2335 0.050 Uiso calc R 1 . .
    N N17 0.5157(3) 0.7200(2) 0.2855(2) 0.0443(9) Uani d . 1 . .
    C C18 0.3017(3) 0.6167(3) 0.2047(3) 0.0424(10) Uani d . 1 . .
    H H18A 0.3035 0.6515 0.1510 0.051 Uiso calc R 1 . .
    H H18B 0.2264 0.5934 0.2072 0.051 Uiso calc R 1 . .
    C C19 0.5726(4) 0.6914(3) 0.2075(3) 0.0525(12) Uani d . 1 . .
    H H19A 0.6504 0.7101 0.2134 0.063 Uiso calc R 1 . .
    H H19B 0.5381 0.7189 0.1549 0.063 Uiso calc R 1 . .
    N N20 0.3804(2) 0.5487(2) 0.1978(2) 0.0369(8) Uani d . 1 . .
    C C21 0.4813(3) 0.5542(2) 0.1478(3) 0.0382(9) Uani d . 1 . .
    H H21 0.4651 0.5740 0.0862 0.046 Uiso calc R 1 . .
    N N22 0.5717(3) 0.6010(2) 0.1919(2) 0.0421(8) Uani d . 1 . .
    C C23 0.3496(3) 0.4674(3) 0.2112(3) 0.0393(10) Uani d . 1 . .
    O O23 0.2621(2) 0.44348(18) 0.2413(2) 0.0458(7) Uani d . 1 . .
    C C24 0.6548(3) 0.5501(3) 0.2251(3) 0.0414(10) Uani d . 1 . .
    O O24 0.7409(2) 0.57396(19) 0.2638(2) 0.0554(8) Uani d . 1 . .
    N N25 0.4334(3) 0.4166(2) 0.1863(2) 0.0410(8) Uani d . 1 . .
    C C26 0.5247(3) 0.4628(3) 0.1501(3) 0.0395(10) Uani d . 1 . .
    H H26 0.5425 0.4424 0.0903 0.047 Uiso calc R 1 . .
    N N27 0.6246(3) 0.4686(2) 0.2104(2) 0.0414(8) Uani d . 1 . .
    C C28 0.4310(3) 0.3270(3) 0.1997(3) 0.0471(11) Uani d . 1 . .
    H H28A 0.4655 0.2999 0.1494 0.056 Uiso calc R 1 . .
    H H28B 0.3530 0.3088 0.1988 0.056 Uiso calc R 1 . .
    C C29 0.7032(3) 0.3999(3) 0.2238(3) 0.0474(11) Uani d . 1 . .
    H H29A 0.7030 0.3663 0.1693 0.057 Uiso calc R 1 . .
    H H29B 0.7783 0.4232 0.2341 0.057 Uiso calc R 1 . .
    N N30 0.4870(3) 0.2973(2) 0.2816(2) 0.0429(9) Uani d . 1 . .
    C C31 0.6038(3) 0.2749(3) 0.2874(3) 0.0438(10) Uani d . 1 . .
    H H31 0.6236 0.2381 0.2376 0.053 Uiso calc R 1 . .
    N N32 0.6791(3) 0.3455(2) 0.2977(2) 0.0453(9) Uani d . 1 . .
    C C33 0.4323(3) 0.2741(3) 0.3553(3) 0.0439(10) Uani d . 1 . .
    O O33 0.3330(2) 0.28222(19) 0.3662(2) 0.0543(8) Uani d . 1 . .
    C C34 0.7397(3) 0.3437(3) 0.3768(3) 0.0417(10) Uani d . 1 . .
    O O34 0.8151(2) 0.39229(19) 0.4000(2) 0.0512(8) Uani d D 1 . .
    N N35 0.5085(3) 0.2381(2) 0.4152(3) 0.0455(9) Uani d . 1 . .
    C C36 0.6176(3) 0.2293(3) 0.3780(3) 0.0435(10) Uani d . 1 . .
    H H36 0.6383 0.1698 0.3708 0.052 Uiso calc R 1 . .
    N N37 0.7055(3) 0.2765(2) 0.4248(2) 0.0437(9) Uani d . 1 . .
    C C38 0.4791(4) 0.1889(3) 0.4935(4) 0.0598(13) Uani d . 1 . .
    H H38A 0.3984 0.1791 0.4892 0.072 Uiso calc R 1 . .
    H H38B 0.5154 0.1340 0.4899 0.072 Uiso calc R 1 . .
    C C39 0.7588(3) 0.2502(3) 0.5088(3) 0.0442(10) Uani d . 1 . .
    H H39A 0.7680 0.1891 0.5076 0.053 Uiso calc R 1 . .
    H H39B 0.8335 0.2751 0.5142 0.053 Uiso calc R 1 . .
    I I1 0.78087(2) 0.50257(2) 0.010322(19) 0.05174(9) Uani d . 1 . .
    O O1W 0.9837(3) 0.6263(3) 0.4947(3) 0.0760(11) Uani d D 1 . .
    H H11W 1.035(3) 0.593(3) 0.512(3) 0.114 Uiso d D 1 . .
    H H12W 0.978(5) 0.619(4) 0.4385(14) 0.114 Uiso d D 1 . .
    O O2W 0.9547(3) 0.6070(3) 0.3199(3) 0.0937(14) Uani d D 1 . .
    H H21W 0.994(4) 0.571(3) 0.291(4) 0.141 Uiso d D 1 . .
    H H22W 0.891(3) 0.584(4) 0.310(5) 0.141 Uiso d D 1 . .
    O O3W 1.0139(4) 0.3995(3) 0.3046(3) 0.0880(12) Uani d D 1 . .
    H H31W 1.019(6) 0.427(3) 0.255(2) 0.132 Uiso d D 1 . .
    H H32W 0.969(4) 0.433(3) 0.334(4) 0.132 Uiso d D 1 . .
    O O4W 0.8962(3) 0.7906(3) 0.4916(3) 0.0839(11) Uani d D 1 . .
    H H41W 0.8269(16) 0.790(4) 0.486(5) 0.126 Uiso d D 1 . .
    H H42W 0.914(5) 0.746(3) 0.467(4) 0.126 Uiso d D 1 . .
    O O5W 1.0206(3) 0.5122(4) 0.1607(3) 0.0947(14) Uani d D 1 . .
    H H51W 1.073(3) 0.507(5) 0.129(4) 0.142 Uiso d D 1 . .
    H H52W 0.965(3) 0.495(5) 0.133(4) 0.142 Uiso d D 1 . .
loop_
    _atom_site_aniso_label
    _atom_site_aniso_U_11
    _atom_site_aniso_U_22
    _atom_site_aniso_U_33
    _atom_site_aniso_U_12
    _atom_site_aniso_U_13
    _atom_site_aniso_U_23
    N1 0.0256(18) 0.070(3) 0.056(2) -0.0157(17) -0.0027(16) 0.012(2)
    C1 0.031(2) 0.054(2) 0.048(3) -0.0075(19) 0.0007(18) 0.005(2)
    C2 0.0290(19) 0.038(2) 0.034(2) -0.0021(15) 0.0010(16) 0.0013(17)
    C3 0.032(3) 0.056(6) 0.037(3) -0.004(3) -0.008(2) 0.006(3)
    C4 0.036(4) 0.054(6) 0.037(4) -0.007(4) 0.005(3) 0.010(3)
    C2A 0.0290(19) 0.038(2) 0.034(2) -0.0021(15) 0.0010(16) 0.0013(17)
    C3A 0.041(9) 0.06(2) 0.043(11) 0.002(11) 0.005(7) -0.008(11)
    C4A 0.042(9) 0.07(2) 0.048(12) 0.008(11) 0.021(8) -0.007(13)
    N10 0.0284(18) 0.048(2) 0.045(2) -0.0041(15) 0.0042(15) -0.0011(17)
    C11 0.029(2) 0.042(2) 0.054(3) -0.0006(18) 0.0004(18) 0.000(2)
    N12 0.0265(19) 0.064(3) 0.063(3) -0.0022(17) -0.0015(17) -0.022(2)
    C13 0.024(2) 0.043(2) 0.045(3) 0.0019(18) -0.0013(17) 0.002(2)
    O13 0.0295(15) 0.0550(19) 0.059(2) -0.0099(14) 0.0055(13) 0.0007(15)
    C14 0.031(2) 0.046(3) 0.072(3) -0.005(2) 0.009(2) -0.004(2)
    O14 0.0255(17) 0.066(2) 0.088(3) -0.0058(14) 0.0051(15) -0.0152(18)
    N15 0.0326(19) 0.046(2) 0.045(2) -0.0062(15) 0.0072(15) -0.0025(17)
    C16 0.029(2) 0.043(2) 0.052(3) 0.0002(18) 0.0034(18) 0.004(2)
    N17 0.0298(19) 0.054(2) 0.049(2) -0.0009(16) 0.0088(16) -0.0014(18)
    C18 0.030(2) 0.049(3) 0.048(3) 0.0032(18) -0.0029(18) 0.001(2)
    C19 0.037(2) 0.059(3) 0.062(3) -0.010(2) 0.010(2) 0.005(2)
    N20 0.0228(17) 0.041(2) 0.046(2) 0.0025(14) -0.0010(14) 0.0019(16)
    C21 0.033(2) 0.045(2) 0.037(2) -0.0002(18) -0.0022(18) 0.0046(19)
    N22 0.0252(18) 0.044(2) 0.057(2) -0.0023(15) 0.0012(15) -0.0032(17)
    C23 0.026(2) 0.049(2) 0.042(2) 0.0013(18) -0.0089(18) 0.0041(19)
    O23 0.0231(15) 0.0559(18) 0.0581(19) -0.0046(13) 0.0003(13) 0.0063(15)
    C24 0.029(2) 0.052(3) 0.044(3) -0.0023(19) 0.0068(19) -0.006(2)
    O24 0.0262(16) 0.066(2) 0.073(2) -0.0050(14) -0.0053(14) -0.0117(17)
    N25 0.0227(17) 0.040(2) 0.059(2) -0.0004(14) -0.0019(15) 0.0022(17)
    C26 0.030(2) 0.049(2) 0.040(2) 0.0006(18) -0.0002(18) -0.0031(19)
    N27 0.0227(17) 0.051(2) 0.051(2) 0.0043(15) -0.0018(15) 0.0001(17)
    C28 0.029(2) 0.054(3) 0.057(3) -0.0015(19) -0.0060(19) -0.004(2)
    C29 0.033(2) 0.058(3) 0.050(3) 0.002(2) -0.0011(19) 0.004(2)
    N30 0.0276(18) 0.046(2) 0.054(2) 0.0014(15) -0.0057(16) 0.0062(18)
    C31 0.031(2) 0.050(3) 0.050(3) 0.0072(19) -0.0032(18) 0.002(2)
    N32 0.0306(19) 0.054(2) 0.050(2) -0.0072(16) -0.0067(16) 0.0113(18)
    C33 0.028(2) 0.037(2) 0.066(3) -0.0050(18) -0.003(2) -0.007(2)
    O33 0.0269(17) 0.0540(19) 0.082(2) -0.0067(14) 0.0009(15) -0.0034(17)
    C34 0.029(2) 0.048(3) 0.048(3) 0.0038(19) 0.0001(19) 0.006(2)
    O34 0.0310(16) 0.061(2) 0.061(2) -0.0100(14) -0.0080(14) 0.0086(16)
    N35 0.0333(19) 0.051(2) 0.053(2) -0.0046(16) 0.0019(17) 0.0059(18)
    C36 0.033(2) 0.047(3) 0.051(3) 0.0008(19) -0.0011(19) 0.000(2)
    N37 0.0318(18) 0.053(2) 0.045(2) -0.0039(16) -0.0063(15) 0.0077(17)
    C38 0.039(3) 0.056(3) 0.084(4) -0.005(2) 0.002(3) -0.003(3)
    C39 0.033(2) 0.051(3) 0.048(3) 0.0045(18) -0.0021(19) 0.004(2)
    I1 0.05282(17) 0.05554(18) 0.04705(16) -0.01189(15) 0.00454(12) 0.00013(16)
    O1W 0.0357(19) 0.103(3) 0.089(3) -0.0053(18) 0.0004(19) 0.021(3)
    O2W 0.041(2) 0.119(4) 0.119(4) -0.004(2) -0.005(2) -0.004(3)
    O3W 0.074(3) 0.091(3) 0.099(3) 0.006(2) 0.010(2) 0.002(2)
    O4W 0.071(2) 0.082(3) 0.100(3) -0.002(2) 0.005(2) -0.008(2)
    O5W 0.050(2) 0.168(4) 0.066(2) 0.003(3) 0.0075(18) 0.000(3)
_geom_special_details
;
All e.s.d.'s (except the e.s.d. in the dihedral angle between two l.s. planes)
are estimated using the full covariance matrix. The cell e.s.d.'s are taken
into account individually in the estimation of e.s.d.'s in distances, angles
and torsion angles; correlations between e.s.d.'s in cell parameters are only
used when they are defined by crystal symmetry. An approximate (isotropic)
treatment of cell e.s.d.'s is used for estimating e.s.d.'s involving l.s.
planes.
;
loop_
    _geom_bond_atom_site_label_1
    _geom_bond_atom_site_label_2
    _geom_bond_site_symmetry_2
    _geom_bond_distance
    _geom_bond_publ_flag
    N1 C1 . 1.467(5) ?
    N1 H1A . 0.9000 ?
    N1 H1B . 0.9000 ?
    N1 H1C . 0.9000 ?
    C1 C2 . 1.503(5) ?
    C1 H1D . 0.9800 ?
    C1 H1E . 0.9800 ?
    C2 C3 . 1.375(6) ?
    C2 C4 3_666 1.380(8) ?
    C3 C4 . 1.391(7) ?
    C3 H3 . 0.9400 ?
    C4 C2 3_666 1.380(8) ?
    C4 H4 . 0.9400 ?
    C3A C4A . 1.393(11) ?
    C3A H3A . 0.9400 ?
    C4A C2A 3_666 1.36(2) ?
    C4A H4A . 0.9400 ?
    N10 C13 . 1.368(5) ?
    N10 C39 3_666 1.441(5) ?
    N10 C11 . 1.451(5) ?
    C11 N12 . 1.452(5) ?
    C11 C16 . 1.549(6) ?
    C11 H11 . 0.9900 ?
    N12 C14 . 1.379(5) ?
    N12 C38 3_666 1.455(6) ?
    C13 O13 . 1.225(4) ?
    C13 N15 . 1.365(5) ?
    C14 O14 . 1.225(5) ?
    C14 N17 . 1.367(6) ?
    N15 C18 . 1.445(5) ?
    N15 C16 . 1.449(5) ?
    C16 N17 . 1.453(5) ?
    C16 H16 . 0.9900 ?
    N17 C19 . 1.460(5) ?
    C18 N20 . 1.446(5) ?
    C18 H18A . 0.9800 ?
    C18 H18B . 0.9800 ?
    C19 N22 . 1.461(5) ?
    C19 H19A . 0.9800 ?
    C19 H19B . 0.9800 ?
    N20 C23 . 1.366(5) ?
    N20 C21 . 1.460(5) ?
    C21 N22 . 1.450(5) ?
    C21 C26 . 1.547(5) ?
    C21 H21 . 0.9900 ?
    N22 C24 . 1.361(5) ?
    C23 O23 . 1.225(5) ?
    C23 N25 . 1.359(5) ?
    C24 O24 . 1.222(5) ?
    C24 N27 . 1.364(5) ?
    N25 C28 . 1.445(5) ?
    N25 C26 . 1.449(5) ?
    C26 N27 . 1.470(5) ?
    C26 H26 . 0.9900 ?
    N27 C29 . 1.453(5) ?
    C28 N30 . 1.453(5) ?
    C28 H28A . 0.9800 ?
    C28 H28B . 0.9800 ?
    C29 N32 . 1.452(5) ?
    C29 H29A . 0.9800 ?
    C29 H29B . 0.9800 ?
    N30 C33 . 1.368(5) ?
    N30 C31 . 1.444(5) ?
    C31 N32 . 1.447(5) ?
    C31 C36 . 1.547(6) ?
    C31 H31 . 0.9900 ?
    N32 C34 . 1.364(5) ?
    C33 O33 . 1.218(5) ?
    C33 N35 . 1.377(5) ?
    C34 O34 . 1.228(5) ?
    C34 N37 . 1.367(5) ?
    N35 C36 . 1.455(5) ?
    N35 C38 . 1.474(6) ?
    C36 N37 . 1.449(5) ?
    C36 H36 . 0.9900 ?
    N37 C39 . 1.450(5) ?
    C38 N12 3_666 1.455(6) ?
    C38 H38A . 0.9800 ?
    C38 H38B . 0.9800 ?
    C39 N10 3_666 1.441(5) ?
    C39 H39A . 0.9800 ?
    C39 H39B . 0.9800 ?
    I1 H52W . 2.80(4) ?
    O1W H11W . 0.843(19) ?
    O1W H12W . 0.852(19) ?
    O2W H21W . 0.870(18) ?
    O2W H22W . 0.85(2) ?
    O3W H31W . 0.870(18) ?
    O3W H32W . 0.892(19) ?
    O4W H41W . 0.831(19) ?
    O4W H42W . 0.835(19) ?
    O5W H51W . 0.82(2) ?
    O5W H52W . 0.824(19) ?
loop_
    _geom_angle_atom_site_label_1
    _geom_angle_atom_site_label_2
    _geom_angle_atom_site_label_3
    _geom_angle_site_symmetry_1
    _geom_angle_site_symmetry_3
    _geom_angle
    _geom_angle_publ_flag
    C1 N1 H1A . . 109.5 ?
    C1 N1 H1B . . 109.5 ?
    H1A N1 H1B . . 109.5 ?
    C1 N1 H1C . . 109.5 ?
    H1A N1 H1C . . 109.5 ?
    H1B N1 H1C . . 109.5 ?
    N1 C1 C2 . . 113.9(3) ?
    N1 C1 H1D . . 108.8 ?
    C2 C1 H1D . . 108.8 ?
    N1 C1 H1E . . 108.8 ?
    C2 C1 H1E . . 108.8 ?
    H1D C1 H1E . . 107.7 ?
    C3 C2 C4 . 3_666 117.4(4) ?
    C3 C2 C1 . . 123.7(4) ?
    C4 C2 C1 3_666 . 118.9(4) ?
    C2 C3 C4 . . 121.0(5) ?
    C2 C3 H3 . . 119.5 ?
    C4 C3 H3 . . 119.5 ?
    C2 C4 C3 3_666 . 121.6(5) ?
    C2 C4 H4 3_666 . 119.2 ?
    C3 C4 H4 . . 119.2 ?
    C4A C3A H3A . . 119.6 ?
    C2A C4A C3A 3_666 . 122.1(13) ?
    C2A C4A H4A 3_666 . 119.0 ?
    C3A C4A H4A . . 119.0 ?
    C13 N10 C39 . 3_666 122.7(3) ?
    C13 N10 C11 . . 112.2(3) ?
    C39 N10 C11 3_666 . 123.5(3) ?
    N10 C11 N12 . . 113.9(3) ?
    N10 C11 C16 . . 103.1(3) ?
    N12 C11 C16 . . 103.8(3) ?
    N10 C11 H11 . . 111.8 ?
    N12 C11 H11 . . 111.8 ?
    C16 C11 H11 . . 111.8 ?
    C14 N12 C11 . . 111.5(4) ?
    C14 N12 C38 . 3_666 123.8(4) ?
    C11 N12 C38 . 3_666 123.9(3) ?
    O13 C13 N15 . . 125.5(4) ?
    O13 C13 N10 . . 125.5(4) ?
    N15 C13 N10 . . 108.9(3) ?
    O14 C14 N17 . . 126.5(4) ?
    O14 C14 N12 . . 125.0(4) ?
    N17 C14 N12 . . 108.5(4) ?
    C14 O14 H41W . . 145.2(12) ?
    C13 N15 C18 . . 123.7(3) ?
    C13 N15 C16 . . 111.9(3) ?
    C18 N15 C16 . . 123.7(3) ?
    N15 C16 N17 . . 114.0(3) ?
    N15 C16 C11 . . 103.8(3) ?
    N17 C16 C11 . . 103.2(3) ?
    N15 C16 H16 . . 111.7 ?
    N17 C16 H16 . . 111.7 ?
    C11 C16 H16 . . 111.7 ?
    C14 N17 C16 . . 112.2(3) ?
    C14 N17 C19 . . 123.4(4) ?
    C16 N17 C19 . . 122.8(4) ?
    N15 C18 N20 . . 113.2(3) ?
    N15 C18 H18A . . 108.9 ?
    N20 C18 H18A . . 108.9 ?
    N15 C18 H18B . . 108.9 ?
    N20 C18 H18B . . 108.9 ?
    H18A C18 H18B . . 107.7 ?
    N17 C19 N22 . . 116.0(4) ?
    N17 C19 H19A . . 108.3 ?
    N22 C19 H19A . . 108.3 ?
    N17 C19 H19B . . 108.3 ?
    N22 C19 H19B . . 108.3 ?
    H19A C19 H19B . . 107.4 ?
    C23 N20 C18 . . 121.3(3) ?
    C23 N20 C21 . . 111.8(3) ?
    C18 N20 C21 . . 123.6(3) ?
    N22 C21 N20 . . 114.5(3) ?
    N22 C21 C26 . . 103.4(3) ?
    N20 C21 C26 . . 102.6(3) ?
    N22 C21 H21 . . 111.9 ?
    N20 C21 H21 . . 111.9 ?
    C26 C21 H21 . . 111.9 ?
    C24 N22 C21 . . 112.2(3) ?
    C24 N22 C19 . . 122.1(4) ?
    C21 N22 C19 . . 125.5(3) ?
    O23 C23 N25 . . 125.2(4) ?
    O23 C23 N20 . . 126.4(4) ?
    N25 C23 N20 . . 108.4(3) ?
    O24 C24 N22 . . 125.1(4) ?
    O24 C24 N27 . . 125.8(4) ?
    N22 C24 N27 . . 109.0(3) ?
    C24 O24 H22W . . 164.0(18) ?
    C23 N25 C28 . . 122.1(3) ?
    C23 N25 C26 . . 112.6(3) ?
    C28 N25 C26 . . 125.2(3) ?
    N25 C26 N27 . . 114.1(3) ?
    N25 C26 C21 . . 103.2(3) ?
    N27 C26 C21 . . 102.6(3) ?
    N25 C26 H26 . . 112.1 ?
    N27 C26 H26 . . 112.1 ?
    C21 C26 H26 . . 112.1 ?
    C24 N27 C29 . . 122.1(3) ?
    C24 N27 C26 . . 111.1(3) ?
    C29 N27 C26 . . 122.8(3) ?
    N25 C28 N30 . . 115.4(3) ?
    N25 C28 H28A . . 108.4 ?
    N30 C28 H28A . . 108.4 ?
    N25 C28 H28B . . 108.4 ?
    N30 C28 H28B . . 108.4 ?
    H28A C28 H28B . . 107.5 ?
    N32 C29 N27 . . 113.8(3) ?
    N32 C29 H29A . . 108.8 ?
    N27 C29 H29A . . 108.8 ?
    N32 C29 H29B . . 108.8 ?
    N27 C29 H29B . . 108.8 ?
    H29A C29 H29B . . 107.7 ?
    C33 N30 C31 . . 112.8(3) ?
    C33 N30 C28 . . 123.8(3) ?
    C31 N30 C28 . . 122.6(4) ?
    N30 C31 N32 . . 114.3(3) ?
    N30 C31 C36 . . 103.3(3) ?
    N32 C31 C36 . . 103.4(3) ?
    N30 C31 H31 . . 111.7 ?
    N32 C31 H31 . . 111.7 ?
    C36 C31 H31 . . 111.7 ?
    C34 N32 C31 . . 112.4(3) ?
    C34 N32 C29 . . 124.3(4) ?
    C31 N32 C29 . . 122.0(3) ?
    O33 C33 N30 . . 126.4(4) ?
    O33 C33 N35 . . 125.3(4) ?
    N30 C33 N35 . . 108.3(3) ?
    O34 C34 N32 . . 126.0(4) ?
    O34 C34 N37 . . 125.5(4) ?
    N32 C34 N37 . . 108.4(4) ?
    C34 O34 H32W . . 132.1(14) ?
    C33 N35 C36 . . 111.6(4) ?
    C33 N35 C38 . . 124.6(4) ?
    C36 N35 C38 . . 120.8(3) ?
    N37 C36 N35 . . 114.2(4) ?
    N37 C36 C31 . . 103.2(3) ?
    N35 C36 C31 . . 103.6(3) ?
    N37 C36 H36 . . 111.8 ?
    N35 C36 H36 . . 111.8 ?
    C31 C36 H36 . . 111.8 ?
    C34 N37 C36 . . 112.4(3) ?
    C34 N37 C39 . . 123.8(3) ?
    C36 N37 C39 . . 123.5(3) ?
    N12 C38 N35 3_666 . 117.8(4) ?
    N12 C38 H38A 3_666 . 107.8 ?
    N35 C38 H38A . . 107.8 ?
    N12 C38 H38B 3_666 . 107.8 ?
    N35 C38 H38B . . 107.8 ?
    H38A C38 H38B . . 107.2 ?
    N10 C39 N37 3_666 . 115.1(3) ?
    N10 C39 H39A 3_666 . 108.5 ?
    N37 C39 H39A . . 108.5 ?
    N10 C39 H39B 3_666 . 108.5 ?
    N37 C39 H39B . . 108.5 ?
    H39A C39 H39B . . 107.5 ?
    H1B O1W H42W . . 97.1 ?
    H1B O1W H11W . . 99.4 ?
    H42W O1W H11W . . 154(4) ?
    H1B O1W H12W . . 118.7 ?
    H42W O1W H12W . . 85(4) ?
    H11W O1W H12W . . 104(3) ?
    H12W O2W H21W . . 120(4) ?
    H12W O2W H22W . . 109(5) ?
    H21W O2W H22W . . 97(3) ?
    H31W O3W H32W . . 101(3) ?
    H41W O4W H42W . . 103(4) ?
    H31W O5W H21W . . 69.1(15) ?
    H31W O5W H51W . . 113(6) ?
    H21W O5W H51W . . 136(5) ?
    H31W O5W H52W . . 96(6) ?
    H21W O5W H52W . . 116(5) ?
    H51W O5W H52W . . 107(4) ?
loop_
    _geom_torsion_atom_site_label_1
    _geom_torsion_atom_site_label_2
    _geom_torsion_atom_site_label_3
    _geom_torsion_atom_site_label_4
    _geom_torsion_site_symmetry_1
    _geom_torsion_site_symmetry_2
    _geom_torsion_site_symmetry_3
    _geom_torsion_site_symmetry_4
    _geom_torsion
    _geom_torsion_publ_flag
    N1 C1 C2 C3 . . . . -8.4(9) ?
    N1 C1 C2 C4 . . . 3_666 171.1(7) ?
    C4 C2 C3 C4 3_666 . . . 2.9(10) ?
    C1 C2 C3 C4 . . . . -177.6(5) ?
    C2 C3 C4 C2 . . . 3_666 -3.0(10) ?
    C13 N10 C11 N12 . . . . -112.2(4) ?
    C39 N10 C11 N12 3_666 . . . 81.8(5) ?
    C13 N10 C11 C16 . . . . -0.4(4) ?
    C39 N10 C11 C16 3_666 . . . -166.4(3) ?
    N10 C11 N12 C14 . . . . 117.8(4) ?
    C16 C11 N12 C14 . . . . 6.4(5) ?
    N10 C11 N12 C38 . . . 3_666 -72.2(5) ?
    C16 C11 N12 C38 . . . 3_666 176.4(4) ?
    C39 N10 C13 O13 3_666 . . . -10.4(6) ?
    C11 N10 C13 O13 . . . . -176.5(4) ?
    C39 N10 C13 N15 3_666 . . . 168.0(3) ?
    C11 N10 C13 N15 . . . . 1.9(4) ?
    C11 N12 C14 O14 . . . . 172.2(4) ?
    C38 N12 C14 O14 3_666 . . . 2.2(7) ?
    C11 N12 C14 N17 . . . . -9.3(5) ?
    C38 N12 C14 N17 3_666 . . . -179.3(4) ?
    O13 C13 N15 C18 . . . . 4.8(6) ?
    N10 C13 N15 C18 . . . . -173.5(3) ?
    O13 C13 N15 C16 . . . . 175.6(4) ?
    N10 C13 N15 C16 . . . . -2.7(5) ?
    C13 N15 C16 N17 . . . . 114.0(4) ?
    C18 N15 C16 N17 . . . . -75.2(5) ?
    C13 N15 C16 C11 . . . . 2.4(4) ?
    C18 N15 C16 C11 . . . . 173.2(3) ?
    N10 C11 C16 N15 . . . . -1.1(4) ?
    N12 C11 C16 N15 . . . . 117.9(3) ?
    N10 C11 C16 N17 . . . . -120.4(3) ?
    N12 C11 C16 N17 . . . . -1.3(4) ?
    O14 C14 N17 C16 . . . . -173.1(4) ?
    N12 C14 N17 C16 . . . . 8.4(5) ?
    O14 C14 N17 C19 . . . . -6.7(7) ?
    N12 C14 N17 C19 . . . . 174.8(4) ?
    N15 C16 N17 C14 . . . . -116.1(4) ?
    C11 C16 N17 C14 . . . . -4.2(5) ?
    N15 C16 N17 C19 . . . . 77.4(5) ?
    C11 C16 N17 C19 . . . . -170.7(4) ?
    C13 N15 C18 N20 . . . . -101.9(4) ?
    C16 N15 C18 N20 . . . . 88.4(5) ?
    C14 N17 C19 N22 . . . . 106.0(5) ?
    C16 N17 C19 N22 . . . . -89.0(5) ?
    N15 C18 N20 C23 . . . . 109.8(4) ?
    N15 C18 N20 C21 . . . . -92.6(4) ?
    C23 N20 C21 N22 . . . . -123.7(4) ?
    C18 N20 C21 N22 . . . . 76.8(5) ?
    C23 N20 C21 C26 . . . . -12.4(4) ?
    C18 N20 C21 C26 . . . . -171.9(3) ?
    N20 C21 N22 C24 . . . . 105.8(4) ?
    C26 C21 N22 C24 . . . . -5.0(4) ?
    N20 C21 N22 C19 . . . . -69.0(5) ?
    C26 C21 N22 C19 . . . . -179.8(4) ?
    N17 C19 N22 C24 . . . . -91.7(5) ?
    N17 C19 N22 C21 . . . . 82.6(5) ?
    C18 N20 C23 O23 . . . . -10.6(7) ?
    C21 N20 C23 O23 . . . . -170.6(4) ?
    C18 N20 C23 N25 . . . . 170.0(3) ?
    C21 N20 C23 N25 . . . . 10.0(5) ?
    C21 N22 C24 O24 . . . . 178.8(4) ?
    C19 N22 C24 O24 . . . . -6.3(7) ?
    C21 N22 C24 N27 . . . . -3.2(5) ?
    C19 N22 C24 N27 . . . . 171.8(4) ?
    O23 C23 N25 C28 . . . . -5.0(6) ?
    N20 C23 N25 C28 . . . . 174.4(4) ?
    O23 C23 N25 C26 . . . . 177.8(4) ?
    N20 C23 N25 C26 . . . . -2.8(5) ?
    C23 N25 C26 N27 . . . . 105.7(4) ?
    C28 N25 C26 N27 . . . . -71.4(5) ?
    C23 N25 C26 C21 . . . . -4.8(4) ?
    C28 N25 C26 C21 . . . . 178.1(4) ?
    N22 C21 C26 N25 . . . . 129.2(3) ?
    N20 C21 C26 N25 . . . . 9.8(4) ?
    N22 C21 C26 N27 . . . . 10.4(4) ?
    N20 C21 C26 N27 . . . . -108.9(3) ?
    O24 C24 N27 C29 . . . . -13.1(7) ?
    N22 C24 N27 C29 . . . . 168.9(3) ?
    O24 C24 N27 C26 . . . . -171.2(4) ?
    N22 C24 N27 C26 . . . . 10.7(5) ?
    N25 C26 N27 C24 . . . . -124.0(4) ?
    C21 C26 N27 C24 . . . . -13.2(4) ?
    N25 C26 N27 C29 . . . . 78.1(5) ?
    C21 C26 N27 C29 . . . . -171.1(3) ?
    C23 N25 C28 N30 . . . . -93.7(5) ?
    C26 N25 C28 N30 . . . . 83.1(5) ?
    C24 N27 C29 N32 . . . . 112.2(4) ?
    C26 N27 C29 N32 . . . . -92.2(5) ?
    N25 C28 N30 C33 . . . . 102.0(5) ?
    N25 C28 N30 C31 . . . . -89.8(5) ?
    C33 N30 C31 N32 . . . . -109.9(4) ?
    C28 N30 C31 N32 . . . . 80.7(5) ?
    C33 N30 C31 C36 . . . . 1.7(5) ?
    C28 N30 C31 C36 . . . . -167.6(4) ?
    N30 C31 N32 C34 . . . . 116.4(4) ?
    C36 C31 N32 C34 . . . . 4.8(5) ?
    N30 C31 N32 C29 . . . . -76.3(5) ?
    C36 C31 N32 C29 . . . . 172.1(3) ?
    N27 C29 N32 C34 . . . . -107.2(5) ?
    N27 C29 N32 C31 . . . . 87.1(5) ?
    C31 N30 C33 O33 . . . . -176.7(4) ?
    C28 N30 C33 O33 . . . . -7.5(7) ?
    C31 N30 C33 N35 . . . . 2.1(5) ?
    C28 N30 C33 N35 . . . . 171.3(4) ?
    C31 N32 C34 O34 . . . . 174.4(4) ?
    C29 N32 C34 O34 . . . . 7.5(7) ?
    C31 N32 C34 N37 . . . . -3.2(5) ?
    C29 N32 C34 N37 . . . . -170.2(4) ?
    O33 C33 N35 C36 . . . . 173.4(4) ?
    N30 C33 N35 C36 . . . . -5.4(5) ?
    O33 C33 N35 C38 . . . . 12.9(7) ?
    N30 C33 N35 C38 . . . . -166.0(4) ?
    C33 N35 C36 N37 . . . . 117.7(4) ?
    C38 N35 C36 N37 . . . . -80.9(5) ?
    C33 N35 C36 C31 . . . . 6.2(4) ?
    C38 N35 C36 C31 . . . . 167.6(4) ?
    N30 C31 C36 N37 . . . . -123.9(3) ?
    N32 C31 C36 N37 . . . . -4.5(4) ?
    N30 C31 C36 N35 . . . . -4.6(4) ?
    N32 C31 C36 N35 . . . . 114.9(3) ?
    O34 C34 N37 C36 . . . . -177.7(4) ?
    N32 C34 N37 C36 . . . . -0.1(5) ?
    O34 C34 N37 C39 . . . . -3.8(7) ?
    N32 C34 N37 C39 . . . . 173.8(4) ?
    N35 C36 N37 C34 . . . . -108.8(4) ?
    C31 C36 N37 C34 . . . . 3.0(4) ?
    N35 C36 N37 C39 . . . . 77.3(5) ?
    C31 C36 N37 C39 . . . . -171.0(4) ?
    C33 N35 C38 N12 . . . 3_666 -113.2(5) ?
    C36 N35 C38 N12 . . . 3_666 87.9(5) ?
    C34 N37 C39 N10 . . . 3_666 103.4(4) ?
    C36 N37 C39 N10 . . . 3_666 -83.3(5) ?
loop_
    _geom_hbond_atom_site_label_D
    _geom_hbond_atom_site_label_H
    _geom_hbond_atom_site_label_A
    _geom_hbond_site_symmetry_A
    _geom_hbond_distance_DH
    _geom_hbond_distance_HA
    _geom_hbond_distance_DA
    _geom_hbond_angle_DHA
    N1 H1A O23 3_666 0.90 2.25 2.861(5) 124.4
    N1 H1A O33 3_666 0.90 2.27 3.040(5) 142.8
    N1 H1B O1W . 0.90 1.99 2.833(5) 154.9
    N1 H1B O3W 3_766 0.90 2.39 2.922(6) 117.5
    N1 H1C O13 3_666 0.90 2.01 2.910(5) 174.5
    O1W H11W O34 3_766 0.843(19) 2.19(3) 2.837(4) 133(4)
    O1W H12W O2W . 0.852(19) 1.80(2) 2.655(6) 175(6)
    O2W H21W O5W . 0.870(18) 2.21(3) 2.973(6) 146(5)
    O2W H22W O24 . 0.85(2) 1.91(3) 2.712(5) 157(7)
    O3W H31W O5W . 0.870(18) 1.97(2) 2.820(7) 167(4)
    O3W H32W O34 . 0.892(19) 2.23(4) 2.847(5) 126(4)
    O4W H41W O14 . 0.831(19) 2.51(5) 3.198(5) 141(6)
    O4W H42W O1W . 0.835(19) 2.11(5) 2.823(6) 143(7)
    O5W H51W I1 3_765 0.82(2) 2.80(3) 3.601(4) 167(6)
    O5W H52W I1 . 0.824(19) 2.80(4) 3.573(4) 157(7)
data_global
_journal_date_recd_electronic     2008-06-04
_journal_date_accepted     2008-06-17
_journal_name_full     'Acta Crystallographica, Section E'
_journal_year     2008
_journal_volume     64
_journal_issue      7
_journal_page_first     o1321
_journal_page_last     o1322
_journal_paper_category     QO
_journal_coeditor_code     CV2420
_publ_contact_author_name     'Professor Lyle Isaacs'
_publ_contact_author_address
;
Department of Chemistry and Biochemistry
University of Maryland
College Park
MD 20742
USA
;
_publ_contact_author_email     lisaacs@umd.edu
_publ_contact_author_fax     '+1 301 314 9121'
_publ_contact_author_phone     '+1 301 405 1884'
_publ_section_title
;
Cucurbit[6]uril <i>p</i>-xylylenediammonium diiodide decahydrate inclusion
complex
;
loop_
    _publ_author_name
    _publ_author_address
    'Huang, Wei-Hao'
;
Department of Chemistry and Biochemistry
University of Maryland
College Park
MD 20742
USA
;
    'Zavalij, Peter Y.'
;
Department of Chemistry and Biochemistry
University of Maryland
College Park
MD 20742
USA
;
    'Isaacs, Lyle'
;
Department of Chemistry and Biochemistry
University of Maryland
College Park
MD 20742
USA
;
