# Supplementary material for: Cucurbit[6]uril p-xylylenediammonium diiodide deca­hydrate inclusion complex
Source: Acta Crystallogr Sect E Struct Rep Online. 2008 Jun 21;64(Pt 7):o1321–2. doi: 10.1107/S1600536808018412 (PMC2961735; doi:10.1107/S1600536808018412)
Supplement: Supplementary file 2 [file e-64-o1321-Isup2.hkl]

# 
# h,k,l, Fc-squared, Fo-squared, sigma(Fo-squared) and status flag 
# 
data_I
_shelx_title ' as in P2(1)/n' 
_shelx_refln_list_code          4 
_shelx_F_calc_maximum      321.04 
_exptl_crystal_F_000      1596.00 
_reflns_d_resolution_high  0.8409 
 
loop_ 
 _symmetry_equiv_pos_as_xyz 
 'x, y, z' 
 '-x+1/2, y+1/2, -z+1/2' 
 '-x, -y, -z' 
 'x-1/2, -y-1/2, z-1/2' 
 
_cell_length_a    11.9987 
_cell_length_b    15.9520 
_cell_length_c    15.0517 
_cell_angle_alpha  90.000 
_cell_angle_beta   92.852 
_cell_angle_gamma  90.000 
 
_shelx_F_squared_multiplier     1.000 
 
loop_ 
 _refln_index_h 
 _refln_index_k 
 _refln_index_l 
 _refln_F_squared_calc 
 _refln_F_squared_meas 
 _refln_F_squared_sigma 
 _refln_observed_status 
   2   0   0    12591.11    14697.05    103.53 o 
   4   0   0    59999.07    58125.92    191.70 o 
   6   0   0       23.20       47.67     14.45 o 
   8   0   0      192.19      290.00     22.64 o 
  10   0   0     2933.09     2601.94     61.89 o 
   2   1   0     2054.98     2020.12     15.25 o 
   3   1   0      294.72      157.57      7.62 o 
   4   1   0     2165.88     2243.56     24.46 o 
   5   1   0    32701.70    35649.90    129.81 o 
   6   1   0     1252.10     1578.57     26.05 o 
   7   1   0     4535.06     4274.26     44.60 o 
   8   1   0     1496.55     1866.30     32.65 o 
   9   1   0     4655.11     4570.86     53.13 o 
  10   1   0     2839.40     2928.35     45.96 o 
  11   1   0      345.89      339.49     32.54 o 
  12   1   0     1147.89     1193.68     75.20 o 
  14   1   0      203.08      155.98     47.21 o 
   0   2   0     5803.93     5455.43     31.97 o 
   1   2   0     1323.71     1427.26     13.08 o 
   2   2   0    34302.73    34972.28     91.02 o 
   3   2   0    11793.58    11821.60     43.01 o 
   4   2   0    19341.52    19080.64     61.32 o 
   5   2   0    10695.94    12342.33     57.45 o 
   6   2   0     5900.08     6101.42     58.02 o 
   7   2   0      481.77      598.21     19.00 o 
   8   2   0      245.98      244.49     15.25 o 
   9   2   0     1776.54     2007.60     36.07 o 
  10   2   0      207.42      266.79     29.35 o 
  11   2   0     1150.22      928.03     38.91 o 
  12   2   0     2871.17     2563.83     78.73 o 
  13   2   0       45.05       14.22     26.74 o 
  14   2   0      539.74      475.34     64.96 o 
   1   3   0       23.90      141.76      5.92 o 
   2   3   0     1804.60     2300.90     20.71 o 
   3   3   0    20298.48    20724.52     65.76 o 
   4   3   0      643.08      695.37     12.63 o 
   5   3   0    20939.83    23516.00     74.63 o 
   6   3   0     1379.91     1489.60     21.16 o 
   7   3   0    23653.96    23335.45    109.33 o 
   8   3   0     3763.61     4006.67     42.10 o 
   9   3   0     2487.97     2318.31     50.97 o 
  10   3   0        4.22        7.40     17.18 o 
  11   3   0      353.71      478.75     31.29 o 
  12   3   0        2.25        7.74     19.34 o 
  13   3   0      776.26      837.92     53.13 o 
  14   3   0       36.22       11.04     39.71 o 
   0   4   0   103063.54   113770.85    366.80 o 
   1   4   0    16846.61    17390.12     54.38 o 
   2   4   0     3555.65     2580.33     24.12 o 
   3   4   0    13086.94    14150.04     59.62 o 
   4   4   0      620.60      671.13     15.25 o 
   5   4   0     2845.30     3123.01     25.94 o 
   6   4   0     1726.51     1253.07     19.34 o 
   7   4   0     1425.67     1274.46     21.28 o 
   8   4   0     3076.46     3255.21     57.80 o 
   9   4   0       12.83       27.99     16.50 o 
  10   4   0      833.94      753.16     34.93 o 
  11   4   0      729.88      616.18     34.13 o 
  12   4   0      400.11      342.45     30.04 o 
  13   4   0        2.81        2.84     21.96 o 
   1   5   0     9185.33     7774.77     37.66 o 
   2   5   0       74.90       51.77      6.83 o 
   3   5   0     1222.92      790.71     16.72 o 
   4   5   0     2050.16     2721.40     29.24 o 
   5   5   0     3469.91     3378.77     33.90 o 
   6   5   0     1748.45     1734.78     21.05 o 
   7   5   0     7044.72     6944.35     55.18 o 
   8   5   0     1259.08     1457.75     36.18 o 
   9   5   0     5603.86     5449.52     80.55 o 
  10   5   0      883.70      975.36     39.59 o 
  11   5   0     2701.27     2733.01     64.62 o 
  12   5   0      904.46      736.78     39.48 o 
  13   5   0      505.97      639.05     40.16 o 
   0   6   0      983.58     1544.67     27.65 o 
   1   6   0    13140.42    12757.59     57.23 o 
   2   6   0    12557.59    12031.05     50.86 o 
   3   6   0     6495.73     6373.45     45.51 o 
   4   6   0     2061.70     1632.27     24.69 o 
   5   6   0       28.09        7.85      9.22 o 
   6   6   0      605.80      435.29     15.47 o 
   7   6   0       94.14       61.44     14.56 o 
   8   6   0       11.13       22.07     14.22 o 
   9   6   0        0.43       16.95     15.02 o 
  10   6   0        1.30       48.47     20.25 o 
  11   6   0      670.75      529.26     33.79 o 
  12   6   0      398.43      326.18     31.06 o 
  13   6   0       56.14        0.00     22.98 o 
   1   7   0     9869.53    10858.76     52.33 o 
   2   7   0      241.70      276.58     11.49 o 
   3   7   0     3113.56     2827.55     33.11 o 
   4   7   0     2396.37     1879.38     28.10 o 
   5   7   0     9299.45     9360.96     61.10 o 
   6   7   0       57.71      113.20     15.13 o 
   7   7   0     7589.28     7322.07     77.71 o 
   8   7   0      131.68      169.86     18.43 o 
   9   7   0     2854.50     2716.05     53.59 o 
  10   7   0      336.76      248.48     23.10 o 
  11   7   0      816.71     1007.90     43.92 o 
  12   7   0      166.01      165.08     27.53 o 
  13   7   0      484.03      542.69     39.02 o 
   0   8   0    15567.87    15085.92     94.20 o 
   1   8   0       26.08       40.96      9.90 o 
   2   8   0     7649.85     6886.67     46.87 o 
   3   8   0     3592.82     3750.57     39.93 o 
   4   8   0     3038.03     2948.60     36.29 o 
   5   8   0      394.17      329.59     15.70 o 
   6   8   0       24.54       40.84     14.68 o 
   7   8   0      386.97      394.79     23.21 o 
   8   8   0      659.49      580.69     27.99 o 
   9   8   0      775.57      751.00     32.54 o 
  10   8   0     1182.84     1160.24     40.16 o 
  11   8   0       84.76       69.86     23.55 o 
  12   8   0      315.78      279.99     31.51 o 
   1   9   0     3543.62     3697.44     35.38 o 
   2   9   0      495.90      591.38     16.16 o 
   3   9   0     1725.19     1604.97     21.73 o 
   4   9   0      312.38      359.52     16.84 o 
   5   9   0     8501.27     8050.09     79.98 o 
   6   9   0      500.31      593.32     26.39 o 
   7   9   0      934.88      965.12     33.45 o 
   8   9   0      234.82      302.63     24.01 o 
   9   9   0     3441.91     3502.10     64.05 o 
  10   9   0      328.82      410.14     27.65 o 
  11   9   0     1466.38     1621.35     49.04 o 
  12   9   0        9.11        9.90     22.53 o 
   0  10   0     5135.55     4565.29     59.27 o 
   1  10   0      126.06      124.92     11.83 o 
   2  10   0     1526.18     1391.08     23.78 o 
   3  10   0       69.79       58.02     12.86 o 
   4  10   0     3273.76     3322.11     42.66 o 
   5  10   0        6.36        0.00     14.56 o 
   6  10   0      268.92      284.77     22.19 o 
   7  10   0       17.55        6.37     16.27 o 
   8  10   0      965.99      750.66     32.65 o 
   9  10   0     1193.74     1012.68     38.00 o 
  10  10   0      889.05      773.53     35.84 o 
  11  10   0       45.10       10.58     19.23 o 
  12  10   0      555.83      532.11     39.36 o 
   1  11   0     1740.18     1547.51     26.85 o 
   2  11   0       69.99       66.44     13.77 o 
   3  11   0     3739.05     3881.07     48.01 o 
   4  11   0      210.05      194.09     19.80 o 
   5  11   0     4809.62     4691.35     78.62 o 
   6  11   0        0.10       19.34     17.29 o 
   7  11   0     1256.87     1341.47     41.19 o 
   8  11   0      333.24      405.59     27.87 o 
   9  11   0     1712.54     1790.53     49.83 o 
  10  11   0      160.62      189.20     24.01 o 
  11  11   0      562.47      636.78     35.50 o 
   0  12   0     2826.66     2539.82     50.06 o 
   1  12   0       52.27       32.77     13.77 o 
   2  12   0     6868.55     6842.41     65.08 o 
   3  12   0       28.17       17.41     13.99 o 
   4  12   0     2971.02     3062.94     55.75 o 
   5  12   0      219.27      230.39     23.10 o 
   6  12   0     2473.34     2643.13     55.63 o 
   7  12   0      350.85      256.55     29.13 o 
   8  12   0      325.74      195.46     27.65 o 
   9  12   0        0.79        0.00     21.05 o 
  10  12   0        1.52       39.93     23.21 o 
  11  12   0       71.26       30.26     25.14 o 
   1  13   0      265.96      217.07     18.09 o 
   2  13   0      179.55      172.14     17.41 o 
   3  13   0      293.71      293.87     23.66 o 
   4  13   0      272.72      319.24     25.03 o 
   5  13   0      499.63      398.99     26.96 o 
   6  13   0       75.09       99.09     21.05 o 
   7  13   0       91.98      168.61     22.87 o 
   8  13   0        1.23       17.07     19.57 o 
   9  13   0     1580.79     1789.28     53.24 o 
  10  13   0      151.48      191.82     25.83 o 
   0  14   0     1040.08      925.07     47.21 o 
   1  14   0       14.69        3.64     14.79 o 
   2  14   0     2455.78     2700.92     53.93 o 
   3  14   0      293.63      192.16     22.75 o 
   4  14   0     1476.62     1558.09     44.94 o 
   5  14   0       43.68       52.22     20.25 o 
   6  14   0      313.12      353.83     27.76 o 
   7  14   0       26.34       18.66     20.14 o 
   8  14   0       51.43       93.06     22.53 o 
   9  14   0       63.63       23.66     21.39 o 
   1  15   0      410.71      311.73     24.35 o 
   2  15   0      149.26      208.20     23.55 o 
   3  15   0     1510.74     1473.79     44.37 o 
   4  15   0      141.93      207.52     24.57 o 
   5  15   0      563.33      574.20     32.65 o 
   6  15   0       34.84       70.20     21.96 o 
   7  15   0     1334.74     1526.12     49.95 o 
   8  15   0      114.26      209.11     27.08 o 
   0  16   0      286.66      355.65     36.98 o 
   1  16   0      532.23      524.71     35.72 o 
   2  16   0     1133.02     1070.81     46.87 o 
   3  16   0      496.97      600.48     32.77 o 
   4  16   0     1134.52     1319.97     44.83 o 
   5  16   0       60.29       46.99     21.73 o 
   6  16   0      171.76      221.63     27.08 o 
   7  16   0       28.57       14.79     22.30 o 
   1  17   0      182.80      196.37     28.44 o 
   2  17   0       61.65       23.21     23.44 o 
   3  17   0      171.26      161.21     27.42 o 
   4  17   0        7.23        9.44     21.05 o 
   5  17   0      499.55      555.32     35.04 o 
   6  17   0        0.55       49.26     23.32 o 
   0  18   0     1837.54     2063.35    119.00 o 
   1  18   0      153.42      234.25     31.17 o 
   2  18   0     1023.78     1161.60     51.99 o 
   3  18   0      204.34      213.78     31.63 o 
   4  18   0      319.23      403.32     36.98 o 
 -11   0   1     1107.74     1093.91     69.17 o 
  -9   0   1     6906.08     7084.97     92.84 o 
  -7   0   1     7038.21     7049.70     80.09 o 
  -5   0   1    14000.49    15108.90     97.73 o 
  -3   0   1    10476.14    11775.52     69.51 o 
   3   0   1     8437.39     9845.17     66.78 o 
   5   0   1    16731.58    17830.07    110.93 o 
   7   0   1     8249.64     8345.33     90.22 o 
   9   0   1     7148.42     6942.65     94.66 o 
  11   0   1     1725.39     1872.10     58.93 o 
 -14   1   1      710.26      700.03     78.62 o 
 -13   1   1       54.07      132.54     45.74 o 
 -12   1   1      264.59      196.82     46.30 o 
 -11   1   1       34.52       20.71     40.84 o 
 -10   1   1      385.02      306.73     24.69 o 
  -9   1   1      205.44      163.26     17.29 o 
  -8   1   1      723.98      744.18     22.98 o 
  -7   1   1      924.50     1047.83     24.01 o 
  -6   1   1     1525.43     1268.20     23.89 o 
  -5   1   1       34.86       23.78     10.69 o 
  -4   1   1     4799.26     4510.90     33.68 o 
  -3   1   1     5816.49     5520.96     32.65 o 
  -2   1   1     8535.36     8631.92     54.84 o 
  -2   1   1     9504.76     9965.20     51.99 o 
   1   1   1     4525.20     3952.86     46.76 o 
   1   1   1     3981.32     3849.44     20.02 o 
   2   1   1     7096.29     6953.45     46.76 o 
   2   1   1     8262.28     8243.39     47.33 o 
   3   1   1     7531.13     7767.71     38.11 o 
   4   1   1     5678.68     5573.18     74.06 o 
   4   1   1     6228.32     6079.01     59.16 o 
   5   1   1      122.68      122.19     14.34 o 
   6   1   1     1888.01     1602.46     27.42 o 
   7   1   1      523.00      543.94     23.44 o 
   8   1   1      286.62      321.18     17.98 o 
   9   1   1       39.23       36.18     14.68 o 
  10   1   1       77.63       70.08     16.84 o 
  11   1   1      123.72       86.47     29.13 o 
  12   1   1     1029.86      915.29     72.24 o 
  14   1   1      631.70      681.26     78.27 o 
 -14   2   1       55.68       22.19     43.57 o 
 -13   2   1      451.74      517.32     45.85 o 
 -12   2   1       55.95       14.90     27.42 o 
 -11   2   1     3008.01     2988.76     63.71 o 
 -10   2   1       29.64       39.82     19.68 o 
  -9   2   1     4152.48     3895.75     58.93 o 
  -8   2   1      156.66      134.70     15.13 o 
  -7   2   1    13684.17    14385.09     78.84 o 
  -6   2   1     1016.79      993.56     21.28 o 
  -5   2   1     1071.17      895.49     17.41 o 
  -4   2   1     1930.53     1754.46     19.80 o 
  -3   2   1     2056.72     2093.39     19.68 o 
  -3   2   1     1344.84     1350.01     28.44 o 
  -2   2   1      618.75      681.49     18.54 o 
  -2   2   1      513.91      504.23     16.27 o 
  -1   2   1     4937.69     4675.99     37.54 o 
  -1   2   1     5452.75     5297.40     43.80 o 
   0   2   1       67.72       36.86      9.78 o 
   0   2   1       59.58       36.63      3.75 o 
   1   2   1     3770.39     3646.47     23.32 o 
   1   2   1     4444.92     4481.21     40.27 o 
   2   2   1      767.44      830.30     12.29 o 
   2   2   1      837.64      944.64     24.01 o 
   3   2   1     5394.91     5166.23     29.01 o 
   4   2   1     1160.56     1251.48     17.41 o 
   5   2   1      298.99      226.52     13.42 o 
   6   2   1      149.26      158.71     13.65 o 
   7   2   1    13619.42    13594.61     79.87 o 
   8   2   1       23.07       42.55     16.16 o 
   9   2   1     3847.14     3512.22     47.90 o 
  10   2   1       30.16       35.38     25.60 o 
  11   2   1     3217.34     3301.75     68.04 o 
  12   2   1      180.80      156.55     27.42 o 
  13   2   1      286.16      337.79     41.75 o 
  14   2   1        8.24       44.83     47.56 o 
 -14   3   1      267.41      250.30     55.86 o 
 -13   3   1        6.31        0.00     28.78 o 
 -12   3   1      296.28      269.30     29.47 o 
 -11   3   1     2214.46     2182.24     56.77 o 
 -10   3   1      231.48      134.48     23.10 o 
  -9   3   1     1253.37     1351.26     40.84 o 
  -8   3   1      535.05      465.55     17.52 o 
  -7   3   1      140.09      100.80     12.06 o 
  -6   3   1      116.17      160.08     11.72 o 
  -5   3   1     2282.81     2288.73     24.57 o 
  -4   3   1    23958.09    23160.01     80.78 o 
  -3   3   1      685.27      921.66     20.82 o 
  -3   3   1      579.08      745.77     20.48 o 
  -2   3   1    39907.81    40783.36    131.29 o 
  -2   3   1    34232.05    31522.75    234.25 o 
  -1   3   1     1981.50     1565.37     16.27 o 
  -1   3   1     2239.76     1858.56     30.95 o 
   0   3   1    40047.32    41068.70    121.73 o 
   0   3   1    35234.09    36003.73    120.26 o 
   1   3   1     1890.54     1866.19     18.43 o 
   1   3   1     2161.23     2053.45     31.51 o 
   2   3   1    46224.49    47746.94    143.01 o 
   2   3   1    41548.15    41974.77    150.97 o 
   3   3   1      777.35      707.66     15.36 o 
   3   3   1      856.46      885.14     20.14 o 
   4   3   1    19685.48    19587.04     64.85 o 
   5   3   1     1656.57     1804.86     22.53 o 
   6   3   1      213.78      131.52     11.83 o 
   7   3   1      852.84      748.50     19.91 o 
   8   3   1      825.39      839.06     22.30 o 
   9   3   1      365.93      453.60     27.65 o 
  10   3   1      281.68      205.24     25.03 o 
  11   3   1     1524.04     1441.02     48.58 o 
  12   3   1      526.68      532.22     35.84 o 
  13   3   1       45.22        0.23     31.29 o 
  14   3   1      262.25      262.70     58.82 o 
 -13   4   1      176.67      185.33     36.41 o 
 -12   4   1       30.58        1.82     27.42 o 
 -11   4   1      524.38      644.06     36.63 o 
 -10   4   1      409.66      428.80     29.69 o 
  -9   4   1     4385.68     4014.07     68.38 o 
  -8   4   1       39.17       52.33     18.32 o 
  -7   4   1     9024.38     9472.00     57.11 o 
  -6   4   1     1504.30     1550.24     22.07 o 
  -5   4   1    27841.77    29317.52     85.56 o 
  -4   4   1      591.99      476.81     11.72 o 
  -4   4   1      592.15      534.38     20.25 o 
  -3   4   1     4105.77     5139.26     53.02 o 
  -3   4   1     3306.45     4073.68     31.74 o 
  -2   4   1      698.07      629.27     21.73 o 
  -2   4   1      606.63      530.97     12.74 o 
  -1   4   1    37068.40    35741.15    146.31 o 
  -1   4   1    41987.11    41802.29    133.79 o 
   0   4   1      491.05      692.52     20.37 o 
   0   4   1      432.03      889.46     35.04 o 
   1   4   1    41070.14    41650.52    114.45 o 
   1   4   1    36006.34    36550.51    146.65 o 
   2   4   1      669.33      897.54     14.45 o 
   2   4   1      752.20      965.80     24.35 o 
   3   4   1     6302.98     7517.87     54.27 o 
   3   4   1     5851.30     7177.70     78.84 o 
   4   4   1       82.00       74.29     13.99 o 
   4   4   1        1.13       13.20      5.92 o 
   5   4   1    22748.42    23286.19     90.68 o 
   6   4   1     1280.23     1303.02     21.05 o 
   7   4   1     8616.41     8848.54     57.80 o 
   8   4   1      275.66      302.40     19.11 o 
   9   4   1     3492.93     3292.42     62.69 o 
  10   4   1      528.43      615.27     33.68 o 
  11   4   1       79.64      104.44     25.83 o 
  12   4   1       21.28       13.54     24.12 o 
  13   4   1       53.69       94.77     28.44 o 
 -13   5   1       10.96        5.01     29.58 o 
 -12   5   1      484.54      403.66     41.19 o 
 -11   5   1       44.91       33.79     23.21 o 
 -10   5   1     1465.93     1287.66     44.94 o 
  -9   5   1      124.06       94.77     21.50 o 
  -8   5   1     1518.02     1676.19     45.05 o 
  -7   5   1      355.62      485.92     26.39 o 
  -6   5   1      497.61      417.54     15.02 o 
  -5   5   1       23.66       59.05      9.90 o 
  -5   5   1        0.46       36.75      7.96 o 
  -4   5   1    23549.69    24132.41    127.99 o 
  -4   5   1    22900.79    22411.40    145.51 o 
  -3   5   1      458.68      554.63     24.01 o 
  -3   5   1      379.58      407.76     17.86 o 
  -2   5   1     9203.97     9480.76     60.98 o 
  -2   5   1     8382.11     8500.28     53.36 o 
  -1   5   1     3662.30     4306.57     33.68 o 
  -1   5   1     3592.10     4015.55     55.18 o 
   0   5   1    52554.84    52094.25    116.62 o 
   0   5   1    46238.36    42678.67    257.58 o 
   1   5   1     1004.61     1391.76     19.34 o 
   1   5   1      513.91      733.48     38.45 o 
   2   5   1     6016.26     5867.96     77.25 o 
   2   5   1     7161.32     7357.57     41.98 o 
   3   5   1      579.01      732.80     30.95 o 
   3   5   1      630.86      724.61     22.19 o 
   4   5   1     7878.53     7892.75     63.26 o 
   4   5   1     4750.13     4626.72     68.83 o 
   5   5   1      169.91      277.26     18.66 o 
   5   5   1      169.85      305.48     23.32 o 
   6   5   1       70.22       74.63     12.74 o 
   7   5   1      323.61      383.52     17.86 o 
   8   5   1      469.40      587.51     30.15 o 
   9   5   1       47.14       60.18     21.73 o 
  10   5   1      657.04      626.65     35.27 o 
  11   5   1      196.04      225.95     28.90 o 
  12   5   1     1300.57     1123.37     48.35 o 
  13   5   1       47.29       35.16     26.39 o 
 -13   6   1      327.11      335.40     42.10 o 
 -12   6   1        7.08        0.00     26.85 o 
 -11   6   1     2380.01     2392.26     78.39 o 
 -10   6   1      931.89     1110.52     54.50 o 
  -9   6   1     3565.95     3629.41     69.06 o 
  -8   6   1      292.34      200.69     23.55 o 
  -7   6   1     6779.81     6721.25     72.70 o 
  -6   6   1      211.38      219.58     18.54 o 
  -5   6   1     8997.14     9159.59     88.40 o 
  -5   6   1     8056.40     8648.87     73.15 o 
  -4   6   1     4291.93     4393.95     51.88 o 
  -4   6   1     4726.54     5086.02     62.92 o 
  -3   6   1     3008.10     3227.91     48.92 o 
  -3   6   1     2360.84     2556.21     43.92 o 
  -2   6   1     2127.20     2015.23     28.22 o 
  -2   6   1     2233.97     2115.80     33.79 o 
  -1   6   1     2938.22     2715.37     30.38 o 
  -1   6   1     2873.95     2654.73     49.95 o 
   0   6   1     1578.19     2133.32     26.62 o 
   1   6   1      863.13      809.03     16.72 o 
   2   6   1     1072.13      901.29     16.04 o 
   3   6   1     5060.60     4781.91     49.95 o 
   3   6   1     4738.10     4751.64     74.29 o 
   4   6   1     3181.48     3633.50     64.51 o 
   4   6   1     3767.79     4137.39     49.15 o 
   5   6   1     6886.54     7341.07     92.27 o 
   5   6   1     7987.10     8086.50     71.22 o 
   6   6   1      904.56      895.60     28.56 o 
   6   6   1      892.33      931.33     36.18 o 
   7   6   1    10670.40    10515.62     71.79 o 
   8   6   1       60.14       27.65     16.72 o 
   9   6   1     2797.89     3214.48     65.76 o 
  10   6   1      677.17      838.38     39.82 o 
  11   6   1     1020.07     1081.62     46.08 o 
  12   6   1       26.92       17.07     25.14 o 
  13   6   1       79.81      142.67     30.60 o 
 -13   7   1       19.95        0.00     30.95 o 
 -12   7   1      748.29      623.46     50.51 o 
 -11   7   1      829.92      611.97     46.76 o 
 -10   7   1      222.49      167.02     31.86 o 
  -9   7   1       50.64        7.51     26.17 o 
  -8   7   1      330.30      342.56     27.87 o 
  -7   7   1       37.29       34.13     19.23 o 
  -6   7   1      742.25      711.52     31.51 o 
  -5   7   1      143.53      127.31     19.80 o 
  -5   7   1      143.24      132.32     14.11 o 
  -4   7   1     8325.39     8367.06     83.96 o 
  -4   7   1     7635.29     7677.26     78.16 o 
  -3   7   1      155.60      159.39     17.75 o 
  -3   7   1       59.54       68.49      8.87 o 
  -2   7   1    28494.89    28893.05    100.57 o 
  -1   7   1      345.87      326.64     14.34 o 
   0   7   1    11893.32    11550.03     61.55 o 
   1   7   1     1894.62     2106.58     25.37 o 
   2   7   1    30091.51    31411.25     91.59 o 
   3   7   1      703.23      731.32     35.50 o 
   3   7   1      711.36      759.42     25.48 o 
   4   7   1     6094.76     5886.40     61.21 o 
   4   7   1     5051.73     4802.16     78.16 o 
   5   7   1       21.69       15.81     15.47 o 
   5   7   1        2.12       11.72     11.72 o 
   6   7   1      486.02      501.05     24.23 o 
   6   7   1      391.94      430.40     27.19 o 
   7   7   1      254.18      279.08     22.30 o 
   8   7   1     1463.42     1331.80     38.11 o 
   9   7   1       11.79        2.39     18.32 o 
  10   7   1      569.80      486.94     34.59 o 
  11   7   1     1231.09      995.15     45.74 o 
  12   7   1     1002.36      899.25     46.30 o 
  13   7   1       92.77      133.57     31.74 o 
 -12   8   1       22.61       34.70     31.17 o 
 -11   8   1      513.68      753.51     51.31 o 
 -10   8   1      510.41      656.00     47.44 o 
  -9   8   1     1915.53     2059.25     71.11 o 
  -8   8   1      121.72      192.27     26.28 o 
  -7   8   1     5653.69     5704.02     83.62 o 
  -6   8   1      427.81      436.31     28.56 o 
  -5   8   1     2058.32     1868.92     46.30 o 
  -4   8   1      205.64      226.52     22.53 o 
  -4   8   1      155.13      159.96     17.98 o 
  -3   8   1     4516.42     4601.47     54.61 o 
  -3   8   1     4172.84     4273.92     42.10 o 
  -2   8   1      226.97      242.56     16.84 o 
  -2   8   1      126.62      119.80     17.41 o 
  -1   8   1      960.47      980.82     20.59 o 
   0   8   1        2.70        3.07     12.29 o 
   1   8   1     4850.60     4997.16     43.01 o 
   2   8   1      751.93      788.43     18.32 o 
   3   8   1     2515.09     2698.76     37.66 o 
   3   8   1     3085.13     2866.80     37.20 o 
   4   8   1      390.87      428.92     22.98 o 
   4   8   1      369.68      411.96     29.58 o 
   5   8   1     3397.98     3388.44     51.65 o 
   5   8   1     3176.07     3153.73     67.01 o 
   6   8   1       76.93       69.74     17.98 o 
   7   8   1     4162.43     4209.30     62.35 o 
   8   8   1       73.73      105.47     20.48 o 
   9   8   1     2245.90     2287.48     52.22 o 
  10   8   1      106.03      155.98     27.53 o 
  11   8   1      561.36      613.34     39.93 o 
  12   8   1       59.03       67.58     27.76 o 
 -12   9   1      317.30      227.20     39.02 o 
 -11   9   1      107.47       49.04     31.97 o 
 -10   9   1      431.81      353.94     40.27 o 
  -9   9   1      358.97      295.46     31.06 o 
  -8   9   1      491.32      553.84     34.47 o 
  -7   9   1      239.25      281.47     27.42 o 
  -6   9   1     2467.54     2528.56     57.45 o 
  -5   9   1      407.89      445.19     28.90 o 
  -4   9   1     5935.23     5801.86     66.56 o 
  -4   9   1     5641.03     5565.11     80.66 o 
  -3   9   1     1793.47     1978.59     32.31 o 
  -3   9   1     1584.62     1680.97     38.00 o 
  -2   9   1     7475.69     7122.63     57.11 o 
  -2   9   1     6362.69     6431.25     85.44 o 
  -1   9   1      758.68      677.85     18.89 o 
   0   9   1     6451.51     6140.56     46.42 o 
   1   9   1      461.92      326.86     17.18 o 
   2   9   1     9016.68     8656.83     57.34 o 
   3   9   1     1745.28     1784.61     32.31 o 
   4   9   1     2153.62     2315.24     62.80 o 
   4   9   1     2924.23     2941.89     48.58 o 
   5   9   1      230.33      255.42     22.41 o 
   5   9   1      177.93      195.34     24.23 o 
   6   9   1     1976.11     1954.70     44.26 o 
   7   9   1      846.19      865.68     33.68 o 
   8   9   1     1110.12     1206.77     39.36 o 
   9   9   1       89.21       77.82     22.19 o 
  10   9   1       67.25       56.54     21.96 o 
  11   9   1       28.39       46.76     26.74 o 
  12   9   1      453.47      478.18     39.82 o 
 -12  10   1       51.12       41.64     27.42 o 
 -11  10   1      844.35      979.68     47.67 o 
 -10  10   1      254.25      205.24     37.66 o 
  -9  10   1     2208.50     2358.70     64.51 o 
  -8  10   1      308.36      377.26     32.08 o 
  -7  10   1      867.34      888.21     40.96 o 
  -6  10   1       24.23        0.00     17.52 o 
  -5  10   1     2076.41     1999.75     44.71 o 
  -4  10   1      318.02      315.60     22.98 o 
  -3  10   1      740.03      677.16     22.98 o 
  -2  10   1     2136.40     2256.42     35.95 o 
  -2  10   1     2073.31     2345.73     56.54 o 
  -1  10   1       52.50       93.06     13.42 o 
   0  10   1       69.91       57.80     13.20 o 
   1  10   1       90.77      151.43     14.22 o 
   2  10   1      745.10      719.26     22.07 o 
   3  10   1     1099.31      913.47     29.69 o 
   4  10   1      218.14      203.88     20.25 o 
   5  10   1     4442.58     4529.45     64.39 o 
   6  10   1       25.65       13.42     19.00 o 
   7  10   1     3258.57     3273.99     60.07 o 
   8  10   1      138.12       86.01     22.64 o 
   9  10   1     1551.31     1731.14     48.92 o 
  10  10   1       35.04       37.09     22.19 o 
  11  10   1      636.03      793.67     56.89 o 
  12  10   1       18.77        9.56     35.72 o 
 -11  11   1       50.33       15.47     25.71 o 
 -10  11   1      149.00      117.98     23.78 o 
  -9  11   1       45.12       91.70     22.41 o 
  -8  11   1      602.81      442.91     29.92 o 
  -7  11   1      136.72       91.36     22.64 o 
  -6  11   1      808.33      934.17     35.61 o 
  -5  11   1      118.50       95.11     21.50 o 
  -4  11   1     2719.19     2833.47     52.68 o 
  -3  11   1     1164.99     1208.59     29.92 o 
  -2  11   1     6743.02     6773.47     61.89 o 
  -1  11   1      743.49      738.37     21.39 o 
   0  11   1     8650.36     8996.33     61.89 o 
   1  11   1      102.10       96.59     14.34 o 
   2  11   1     6209.08     6079.69     59.84 o 
   3  11   1      183.02      210.13     21.28 o 
   4  11   1     2440.19     2490.45     45.51 o 
   5  11   1       32.37       40.84     23.66 o 
   6  11   1      441.85      557.93     36.41 o 
   7  11   1      101.46       88.06     27.53 o 
   8  11   1      239.10      181.24     29.69 o 
   9  11   1      156.38      145.06     29.35 o 
  10  11   1      102.95       70.08     27.99 o 
  11  11   1        9.02        0.00     27.08 o 
 -11  12   1      257.67      375.90     38.23 o 
 -10  12   1       12.98       56.89     23.89 o 
  -9  12   1      978.51     1188.11     44.48 o 
  -8  12   1     1177.19     1353.31     45.28 o 
  -7  12   1     1563.23     1596.66     47.10 o 
  -6  12   1      170.90      156.09     24.35 o 
  -5  12   1     3196.32     3135.30     59.16 o 
  -4  12   1      937.67      937.02     35.16 o 
  -3  12   1      762.27      630.97     30.15 o 
  -2  12   1      178.06      119.57     18.32 o 
  -1  12   1      265.59      257.01     19.91 o 
   0  12   1        0.06        1.93     14.56 o 
   1  12   1     1433.81     1390.85     33.11 o 
   2  12   1       85.77       78.50     18.54 o 
   3  12   1     3051.57     2932.45     45.96 o 
   4  12   1      982.41     1108.93     44.26 o 
   5  12   1     2357.74     2290.10     60.87 o 
   6  12   1      777.16      914.15     44.26 o 
   7  12   1     1631.83     1958.45     60.64 o 
   8  12   1      161.49      180.33     31.51 o 
   9  12   1      979.52     1103.69     51.08 o 
  10  12   1       68.02       99.09     29.69 o 
 -10  13   1      389.10      354.85     32.65 o 
  -9  13   1      153.95       93.75     25.26 o 
  -8  13   1       78.84      113.20     25.60 o 
  -7  13   1       45.25       10.01     22.75 o 
  -6  13   1       99.43      115.82     24.23 o 
  -5  13   1      565.12      510.26     31.51 o 
  -4  13   1      530.65      603.10     32.42 o 
  -3  13   1      192.17      198.76     24.35 o 
  -2  13   1     1729.55     1632.39     42.66 o 
  -1  13   1      830.23      916.31     29.13 o 
   0  13   1     2230.54     2146.06     35.61 o 
   1  13   1      618.04      687.29     27.08 o 
   2  13   1      904.07      910.85     29.92 o 
   3  13   1      469.34      457.47     28.78 o 
   4  13   1     1601.75     1821.13     47.78 o 
   5  13   1      540.89      529.95     37.54 o 
   6  13   1       28.00       40.05     27.76 o 
   7  13   1      315.45      229.25     33.56 o 
   8  13   1       13.38       26.85     26.51 o 
   9  13   1       21.74        0.00     27.19 o 
  10  13   1      125.72       77.48     31.63 o 
  -9  14   1      508.30      603.21     37.43 o 
  -8  14   1       79.01       46.76     25.03 o 
  -7  14   1      966.52     1201.31     45.39 o 
  -6  14   1       17.27        0.00     22.41 o 
  -5  14   1     2133.15     2203.29     54.84 o 
  -4  14   1      221.82      124.01     25.03 o 
  -3  14   1      663.85      650.77     33.56 o 
  -2  14   1       32.47       48.35     21.96 o 
  -1  14   1      152.73      122.76     20.25 o 
   0  14   1       88.09       81.00     22.41 o 
   1  14   1      326.22      333.92     23.66 o 
   2  14   1       11.64       12.86     19.45 o 
   3  14   1     2430.07     2430.83     54.38 o 
   4  14   1      122.95      133.45     24.80 o 
   5  14   1     1808.39     1929.78     51.77 o 
   6  14   1        5.25       14.79     22.07 o 
   7  14   1     1741.06     2060.62     56.89 o 
   8  14   1       72.98       99.32     30.38 o 
   9  14   1      638.58      705.27     46.76 o 
  -8  15   1       41.24       38.80     26.17 o 
  -7  15   1       61.29       56.43     25.26 o 
  -6  15   1      318.47      420.27     32.65 o 
  -5  15   1      137.60      152.23     26.28 o 
  -4  15   1      439.52      455.08     32.08 o 
  -3  15   1      333.27      410.03     30.83 o 
  -2  15   1     1878.06     2119.78     51.31 o 
  -1  15   1      768.02      824.95     43.69 o 
   0  15   1     2413.61     2489.31     53.93 o 
   1  15   1      106.40      101.03     24.12 o 
   2  15   1     2126.27     2444.82     55.29 o 
   3  15   1      121.68       91.13     24.46 o 
   4  15   1      570.36      632.00     35.27 o 
   5  15   1      352.88      332.21     30.38 o 
   6  15   1       92.98      163.03     26.85 o 
   7  15   1       15.47       13.54     24.01 o 
   8  15   1       72.64       61.89     26.28 o 
  -7  16   1      583.00      642.35     39.02 o 
  -6  16   1       63.98       21.05     25.14 o 
  -5  16   1      547.23      581.71     36.29 o 
  -4  16   1       16.65        9.22     23.78 o 
  -3  16   1      146.28      159.85     26.05 o 
  -2  16   1       52.06        0.00     26.51 o 
  -1  16   1       22.68       11.95     26.17 o 
   0  16   1      257.35      199.67     26.28 o 
   1  16   1        3.74       28.22     27.42 o 
   2  16   1        9.31       13.42     26.96 o 
   3  16   1       88.98      112.41     26.28 o 
   4  16   1      120.21      153.02     27.42 o 
   5  16   1      344.26      342.56     31.86 o 
   6  16   1       93.59      128.22     27.53 o 
   7  16   1      423.05      474.42     36.52 o 
  -6  17   1       56.11      103.65     27.76 o 
  -5  17   1      149.97      178.51     29.35 o 
  -4  17   1      344.98      379.31     33.11 o 
  -3  17   1       24.87        9.10     26.96 o 
  -2  17   1      694.17      840.43     46.76 o 
  -1  17   1        1.19       24.69     27.42 o 
   0  17   1      644.95      696.39     42.78 o 
   1  17   1        2.72        0.00     27.19 o 
   2  17   1      189.52      220.72     33.45 o 
   3  17   1       55.38      101.48     30.38 o 
   4  17   1      305.08      416.52     34.25 o 
   5  17   1       46.53       53.81     26.96 o 
   6  17   1       10.35       11.04     26.39 o 
  -4  18   1        8.25       24.01     29.47 o 
  -3  18   1      252.41      297.51     37.66 o 
  -2  18   1       43.49       55.63     30.04 o 
  -1  18   1      137.29      117.07     32.20 o 
   0  18   1      144.91      183.97     42.78 o 
   1  18   1       22.40       37.32     38.23 o 
   2  18   1        8.99       49.60     30.04 o 
   3  18   1      191.61      229.02     36.07 o 
   4  18   1       51.32      106.94     33.33 o 
 -10   0   2     1292.29     1237.26     71.79 o 
  -8   0   2     1208.05     1162.06     39.82 o 
  -6   0   2     3610.67     3269.44     52.11 o 
  -4   0   2    37172.63    37883.91    218.55 o 
  -2   0   2    31387.66    30049.19    120.82 o 
   0   0   2      380.31      252.23     10.01 o 
   2   0   2    26489.00    26123.97     91.02 o 
   4   0   2    11079.48    11002.22     84.53 o 
   6   0   2      803.24      645.99     29.58 o 
   8   0   2      625.86      667.61     49.26 o 
  10   0   2     2855.70     2764.75     68.26 o 
 -14   1   2       74.06       44.71     50.29 o 
 -13   1   2     1293.97     1616.34    105.81 o 
 -12   1   2      128.69      132.20     48.24 o 
 -11   1   2     1912.53     2195.89     96.82 o 
 -10   1   2       14.05        0.00     29.24 o 
  -9   1   2     7963.71     7906.51     82.60 o 
  -8   1   2       93.84      128.33     16.72 o 
  -7   1   2     7291.61     7314.22     57.34 o 
  -6   1   2      955.20     1148.18     24.01 o 
  -5   1   2    20191.17    20391.85    161.78 o 
  -5   1   2    22159.10    24046.97    122.53 o 
  -4   1   2     3028.95     3290.03     44.60 o 
  -3   1   2    16204.10    17661.23     74.06 o 
  -3   1   2    21812.99    22746.00    152.68 o 
  -2   1   2       11.23       34.59      4.78 o 
  -1   1   2     7957.75     8894.61     35.61 o 
   0   1   2        1.53       24.57      3.41 o 
   1   1   2    17520.78    18372.76     55.29 o 
   2   1   2        8.68       22.87      5.57 o 
   2   1   2       10.22       13.20     24.01 o 
   3   1   2    41058.58    42328.26    128.45 o 
   3   1   2    43272.17    45193.35    170.09 o 
   4   1   2     3370.69     3736.35     36.41 o 
   5   1   2    17164.05    17728.70     82.14 o 
   6   1   2      274.15      404.68     18.32 o 
   7   1   2    10340.97    10169.76     82.48 o 
   8   1   2       23.28       43.69     15.47 o 
   9   1   2     3192.33     2930.63     53.81 o 
  10   1   2        6.56       29.81     17.98 o 
  11   1   2     1323.06     1353.19     55.98 o 
  12   1   2      262.96      302.63     38.34 o 
  14   1   2       47.92       49.38     54.84 o 
 -14   2   2      408.24      324.02     65.53 o 
 -13   2   2       17.03        0.00     32.77 o 
 -12   2   2      381.10      350.87     42.10 o 
 -11   2   2      805.31      785.36     50.51 o 
 -10   2   2     1049.20      885.82     49.15 o 
  -9   2   2       43.02       34.93     17.98 o 
  -8   2   2      519.68      600.94     20.59 o 
  -7   2   2       61.16       36.41     12.63 o 
  -6   2   2     3811.94     3488.79     37.89 o 
  -5   2   2     1567.77     1779.83     46.99 o 
  -5   2   2     2036.20     2275.19     33.22 o 
  -4   2   2     9434.20     9032.16     52.22 o 
  -4   2   2     9544.34     9140.47    126.85 o 
  -3   2   2     3707.66     3511.20     29.47 o 
  -3   2   2     4340.42     4064.92     53.13 o 
  -2   2   2    12133.54    12296.37     48.81 o 
  -1   2   2       93.58       49.95      4.44 o 
   0   2   2    11725.14    11966.43     43.92 o 
   0   2   2    13326.88    13983.25    100.35 o 
   1   2   2      882.55      889.69     31.40 o 
   1   2   2      869.77      853.05     11.95 o 
   2   2   2     8158.31     7939.73     36.98 o 
   2   2   2     9815.83     9484.74    100.00 o 
   3   2   2     5138.52     4721.15     44.26 o 
   3   2   2     4632.03     4248.66     37.20 o 
   4   2   2     2095.06     1913.06     41.41 o 
   4   2   2      806.28      562.82     17.52 o 
   5   2   2     3643.24     3709.62     39.14 o 
   6   2   2     1873.51     1707.36     34.02 o 
   7   2   2       74.74       62.23     15.13 o 
   8   2   2     2539.86     2645.29     41.30 o 
   9   2   2      248.13      216.05     23.78 o 
  10   2   2     2027.99     1862.20     47.67 o 
  11   2   2     1222.05     1060.00     53.36 o 
  12   2   2      863.74      761.13     41.30 o 
  13   2   2       11.27       86.58     49.95 o 
  14   2   2      290.16      210.13     61.32 o 
 -14   3   2      210.83      168.84     51.54 o 
 -13   3   2      360.94      478.07     48.81 o 
 -12   3   2      483.80      491.26     45.96 o 
 -11   3   2     4486.74     4512.04    101.03 o 
 -10   3   2      106.58      124.58     31.63 o 
  -9   3   2     6213.38     5884.46    102.05 o 
  -8   3   2      191.62      313.78     23.89 o 
  -7   3   2     6182.60     5780.13     50.17 o 
  -6   3   2        0.65       22.98     14.68 o 
  -6   3   2      170.30      169.52     16.72 o 
  -5   3   2     2079.39     2107.15     27.99 o 
  -5   3   2     2586.22     2400.57     53.59 o 
  -4   3   2       13.49       32.77     19.00 o 
  -4   3   2       13.01       14.56     11.04 o 
  -3   3   2    17496.00    18640.92     95.68 o 
  -3   3   2    14205.06    14855.98     85.78 o 
  -2   3   2     2069.21     2243.90     57.34 o 
  -2   3   2     2063.83     2220.47     24.12 o 
  -1   3   2     8583.90     7800.59     38.91 o 
   0   3   2      681.26      458.50     11.83 o 
   1   3   2     2515.32     2321.38     20.71 o 
   2   3   2       39.43       38.80      6.26 o 
   2   3   2      321.36      345.29     35.84 o 
   3   3   2    24090.55    24857.59     84.08 o 
   3   3   2    26031.06    29696.15    213.55 o 
   4   3   2        5.27      102.51     21.96 o 
   4   3   2        3.49       86.35      9.44 o 
   5   3   2     3994.21     3548.17     43.01 o 
   5   3   2     3710.15     3469.33     68.83 o 
   6   3   2     1241.97     1217.69     29.69 o 
   6   3   2     1241.88     1243.97     45.62 o 
   7   3   2     7843.97     7503.88     56.54 o 
   8   3   2      247.16      330.28     18.09 o 
   9   3   2     4239.60     4242.18     57.11 o 
  10   3   2      514.49      488.87     32.08 o 
  11   3   2     3438.11     3780.72     74.18 o 
  12   3   2      937.82      960.45     45.74 o 
  13   3   2       97.90      192.39     33.11 o 
 -13   4   2       52.84       58.02     35.16 o 
 -12   4   2      362.67      265.66     40.39 o 
 -11   4   2     1528.27     1507.58     65.30 o 
 -10   4   2      388.09      406.28     39.36 o 
  -9   4   2        5.26        0.68     26.62 o 
  -8   4   2      935.20      961.48     45.39 o 
  -7   4   2      112.11      149.72     27.42 o 
  -7   4   2      111.83      135.16     19.34 o 
  -6   4   2     4237.30     3970.27     65.42 o 
  -6   4   2     4625.25     4190.18     75.09 o 
  -5   4   2     1137.09     1134.52     33.56 o 
  -5   4   2     1117.08     1147.27     34.13 o 
  -4   4   2    16535.06    15873.44    112.97 o 
  -4   4   2    18042.22    17148.13    104.78 o 
  -3   4   2     1668.22     1684.04     34.25 o 
  -3   4   2     1250.59     1204.04     25.14 o 
  -2   4   2    41713.86    43102.70    174.75 o 
  -2   4   2    37237.88    38118.16    115.59 o 
  -1   4   2     2732.64     1850.94     18.09 o 
   0   4   2    45692.15    43557.44    114.11 o 
   0   4   2    51934.02    50521.02    239.83 o 
   1   4   2      588.48      829.73     14.79 o 
   1   4   2      961.78     1108.70     39.93 o 
   2   4   2    37852.39    39218.78    167.81 o 
   2   4   2    32765.43    33106.55    100.57 o 
   3   4   2     3057.20     3378.31     32.20 o 
   3   4   2     3228.04     3598.23     56.54 o 
   4   4   2    11032.77    10724.96     63.03 o 
   4   4   2    13291.58    12818.80     87.49 o 
   5   4   2      299.06      296.49     19.34 o 
   5   4   2      146.46      137.55     12.51 o 
   6   4   2     3418.75     3265.23     46.30 o 
   6   4   2     2839.91     2858.04     43.35 o 
   7   4   2        2.05        6.48     12.63 o 
   7   4   2       17.33       27.53     16.84 o 
   8   4   2     1564.78     1650.13     44.60 o 
   8   4   2     1464.36     1681.99     58.14 o 
   9   4   2        0.88        0.00     22.19 o 
  10   4   2      480.31      446.10     32.77 o 
  11   4   2     1391.87     1397.56     50.40 o 
  12   4   2      794.33      737.80     42.32 o 
  13   4   2      132.56      154.84     32.77 o 
 -13   5   2      430.73      535.86     51.42 o 
 -12   5   2      478.51      464.41     46.99 o 
 -11   5   2      631.03      720.74     51.20 o 
 -10   5   2       69.58       36.29     29.01 o 
  -9   5   2     4089.90     4392.01     93.63 o 
  -8   5   2      232.69      192.27     30.49 o 
  -7   5   2     2192.89     1970.17     58.71 o 
  -6   5   2     2561.57     2576.00     51.42 o 
  -6   5   2     2287.27     2447.55     47.56 o 
  -5   5   2     8911.90     9413.52     84.76 o 
  -5   5   2    10359.77    10796.75     93.29 o 
  -4   5   2     4489.78     4438.77     49.95 o 
  -4   5   2     3845.61     3792.67     49.72 o 
  -3   5   2      579.07      701.51     27.08 o 
  -3   5   2      535.99      622.78     20.48 o 
  -2   5   2      260.76      212.18     10.69 o 
  -2   5   2      260.83      215.60     25.60 o 
  -1   5   2      702.22      547.47     14.56 o 
  -1   5   2     2162.93     1986.67     40.96 o 
   0   5   2       67.96      101.48      9.78 o 
   0   5   2       77.24       93.41     17.63 o 
   1   5   2    10788.67    10829.52     74.29 o 
   1   5   2    10692.74    10424.38     60.41 o 
   2   5   2        0.50        9.44      6.26 o 
   2   5   2       36.12       33.68     19.68 o 
   3   5   2      315.39      419.25     12.97 o 
   3   5   2      388.61      546.33     29.35 o 
   4   5   2     4715.45     4819.57     36.63 o 
   4   5   2     5240.79     5382.62     76.11 o 
   5   5   2    11816.17    11583.13     81.69 o 
   5   5   2    10598.75    10695.72     71.56 o 
   6   5   2     2007.92     2060.28     34.47 o 
   6   5   2     2320.38     2395.79     41.87 o 
   7   5   2     1016.05      898.90     30.38 o 
   7   5   2      730.11      591.61     35.27 o 
   8   5   2       36.47       50.17     18.66 o 
   8   5   2        4.77       26.28     15.47 o 
   9   5   2     3006.83     2949.63     62.57 o 
  10   5   2      342.35      277.49     31.17 o 
  11   5   2     1693.54     1808.16     57.00 o 
  12   5   2      101.29       97.39     29.24 o 
  13   5   2      369.47      465.66     40.73 o 
 -13   6   2      150.37      183.97     32.99 o 
 -12   6   2      381.75      300.47     42.66 o 
 -11   6   2       32.38       43.69     31.06 o 
 -10   6   2      338.37      304.45     39.02 o 
  -9   6   2       18.24        5.57     28.78 o 
  -8   6   2      352.57      364.52     36.98 o 
  -7   6   2     2251.14     2477.93     54.84 o 
  -6   6   2     5031.77     5078.85     71.68 o 
  -5   6   2      228.30      231.52     16.38 o 
  -5   6   2      244.48      265.88     21.28 o 
  -4   6   2     8757.27     7970.45     68.38 o 
  -4   6   2     8207.41     7468.27     69.29 o 
  -3   6   2      444.48      461.11     14.11 o 
  -3   6   2      473.17      525.85     26.96 o 
  -2   6   2     3863.67     3651.37     33.11 o 
  -2   6   2     5026.94     4758.70     66.56 o 
  -1   6   2      487.95      529.60     16.38 o 
  -1   6   2      643.97      724.15     30.72 o 
   0   6   2    26260.43    26559.38    128.11 o 
   0   6   2    23104.23    22529.49     94.43 o 
   1   6   2     1142.09     1197.44     28.78 o 
   1   6   2     1208.75     1339.77     27.19 o 
   2   6   2     8515.46     8617.47     69.97 o 
   2   6   2     9043.27     9111.12     60.98 o 
   3   6   2      210.00      299.22     12.51 o 
   3   6   2      270.72      363.04     28.56 o 
   4   6   2     4025.14     3742.38     48.47 o 
   4   6   2     5146.33     4741.52     75.43 o 
   5   6   2      149.58      135.50     18.77 o 
   5   6   2      118.40      129.02     20.59 o 
   6   6   2     5215.46     5501.85     63.26 o 
   6   6   2     4614.19     5042.67     88.63 o 
   7   6   2      551.39      636.32     28.10 o 
   7   6   2      248.50      319.70     29.13 o 
   8   6   2       58.01      100.00     20.93 o 
   9   6   2        6.76       22.75     24.12 o 
  10   6   2      124.04      139.26     28.90 o 
  11   6   2      225.75      248.82     32.42 o 
  12   6   2      682.50      677.28     43.01 o 
  13   6   2       22.15       31.06     30.95 o 
 -13   7   2       27.87       72.47     31.40 o 
 -12   7   2      293.72      361.22     36.07 o 
 -11   7   2     1422.99     1521.80     54.04 o 
 -10   7   2        5.44        0.00     28.67 o 
  -9   7   2     1577.38     1548.20     63.48 o 
  -8   7   2      634.51      645.08     44.14 o 
  -7   7   2     4085.86     4115.32     71.22 o 
  -6   7   2      181.64      138.57     20.48 o 
  -5   7   2     5359.84     5263.04     61.89 o 
  -4   7   2      306.33      302.29     22.19 o 
  -4   7   2      273.06      244.72     11.26 o 
  -3   7   2     7860.80     8252.83     53.47 o 
  -3   7   2     9072.79     9543.90     85.67 o 
  -2   7   2      106.83      245.75     13.31 o 
  -2   7   2      124.76      242.45     27.19 o 
  -1   7   2      143.46      170.32     12.29 o 
  -1   7   2      182.91      182.60     24.69 o 
   0   7   2       22.36        2.62      9.78 o 
   0   7   2       25.41       23.66     16.27 o 
   1   7   2      288.75      346.66     20.93 o 
   1   7   2      308.35      408.21     20.14 o 
   2   7   2      131.22      124.12     14.90 o 
   2   7   2      145.81      103.42     16.16 o 
   3   7   2     9945.95    10346.56     65.42 o 
   3   7   2     8872.11     9207.83     77.93 o 
   4   7   2      280.81      256.89     23.78 o 
   4   7   2      243.51      248.13     20.82 o 
   5   7   2     8506.63     8720.66    116.27 o 
   5   7   2     9080.07     8926.70     78.73 o 
   6   7   2      168.50      186.24     21.62 o 
   6   7   2      146.42      195.91     24.46 o 
   7   7   2     7576.02     7912.20     82.26 o 
   8   7   2      100.19      111.38     22.41 o 
   9   7   2     1997.73     2118.76     50.29 o 
  10   7   2       36.82        0.00     26.39 o 
  11   7   2      491.22      619.14     41.07 o 
  12   7   2      256.90      278.51     35.84 o 
  13   7   2        4.27       20.82     31.17 o 
 -12   8   2        7.92       13.77     27.87 o 
 -11   8   2       16.65       58.71     27.31 o 
 -10   8   2       16.93       52.56     25.60 o 
  -9   8   2       77.83       65.19     26.17 o 
  -8   8   2      326.79      360.54     27.42 o 
  -7   8   2        2.71        0.00     20.02 o 
  -6   8   2     1258.00     1202.45     36.18 o 
  -5   8   2      630.25      558.16     27.76 o 
  -4   8   2    12853.73    12945.43     70.88 o 
  -4   8   2    13281.39    13551.94     96.93 o 
  -3   8   2      444.36      412.19     27.08 o 
  -3   8   2      416.87      403.43     15.93 o 
  -2   8   2    11523.40    11230.10     72.47 o 
  -2   8   2    12719.75    12117.74     97.05 o 
  -1   8   2     6952.95     6572.78     54.38 o 
  -1   8   2     7034.72     6808.51     81.69 o 
   0   8   2    22437.37    21496.91    121.73 o 
   0   8   2    25502.47    25625.66    147.67 o 
   1   8   2      598.60      491.49     24.69 o 
   1   8   2     1548.43     1448.30     31.51 o 
   2   8   2     8757.57     8664.34     79.53 o 
   2   8   2    10331.74    10202.64     72.36 o 
   3   8   2      201.23      242.90     12.74 o 
   3   8   2      258.18      282.72     29.01 o 
   4   8   2     3130.60     3054.98     73.50 o 
   4   8   2     4886.51     4861.21     59.27 o 
   5   8   2      817.43      803.68     40.50 o 
   5   8   2      888.27      861.02     30.72 o 
   6   8   2      844.99      842.36     31.86 o 
   6   8   2      685.94      718.58     39.82 o 
   7   8   2       17.01        0.00     20.48 o 
   8   8   2      160.28      176.34     24.69 o 
   9   8   2      220.02      202.74     26.85 o 
  10   8   2        9.56       13.99     27.65 o 
  11   8   2      116.33      207.86     32.88 o 
  12   8   2        4.92       31.29     29.92 o 
 -12   9   2       85.29       75.54     31.06 o 
 -11   9   2      200.97      252.12     33.33 o 
 -10   9   2       50.97       80.78     28.33 o 
  -9   9   2     3244.99     3329.17     64.51 o 
  -8   9   2      390.57      294.44     27.53 o 
  -7   9   2     2819.60     3042.46     57.34 o 
  -6   9   2      132.28      139.71     23.10 o 
  -5   9   2     3674.15     3521.67     55.86 o 
  -4   9   2      239.42      191.25     22.53 o 
  -3   9   2      360.86      370.78     24.23 o 
  -3   9   2      346.10      332.55     18.20 o 
  -2   9   2     1157.48     1289.14     28.22 o 
  -2   9   2     1304.16     1406.89     40.05 o 
  -1   9   2      284.20      262.70     24.01 o 
  -1   9   2       81.45       71.56     11.83 o 
   0   9   2      452.95      418.45     25.60 o 
   0   9   2      398.51      385.11     25.94 o 
   1   9   2     1495.36     1332.94     26.74 o 
   1   9   2     1484.23     1410.30     65.08 o 
   2   9   2     1231.88     1354.22     28.78 o 
   2   9   2     1073.76     1212.68     40.73 o 
   3   9   2      155.27      170.32     24.12 o 
   3   9   2      107.99      135.50     19.11 o 
   4   9   2      745.41      782.06     30.60 o 
   4   9   2      726.26      741.33     41.53 o 
   5   9   2     5466.39     5330.85     67.69 o 
   5   9   2     5058.88     5098.42     97.16 o 
   6   9   2      612.88      635.30     30.95 o 
   7   9   2     3089.69     3251.35     58.93 o 
   8   9   2       59.86       35.95     22.75 o 
   9   9   2     2501.76     2682.95     58.82 o 
  10   9   2       66.66       85.44     25.14 o 
  11   9   2      536.84      563.05     42.10 o 
  12   9   2       31.51       38.00     31.63 o 
 -12  10   2       73.66       77.02     24.35 o 
 -11  10   2        0.21       26.05     28.90 o 
 -10  10   2       43.80       47.10     28.44 o 
  -9  10   2      434.31      302.06     29.92 o 
  -8  10   2      331.75      329.59     29.35 o 
  -7  10   2      396.88      346.09     29.24 o 
  -6  10   2      444.70      499.57     30.38 o 
  -5  10   2      866.24      867.16     34.47 o 
  -4  10   2      687.44      621.30     29.92 o 
  -3  10   2      426.14      441.43     26.85 o 
  -3  10   2      424.34      483.53     31.74 o 
  -2  10   2     6232.86     6370.95     68.83 o 
  -2  10   2     4256.96     4262.66     57.11 o 
  -1  10   2      147.80      132.09     18.89 o 
  -1  10   2       78.77       68.83     16.61 o 
   0  10   2     7513.58     7142.43     57.34 o 
   0  10   2     6610.53     6492.00    138.23 o 
   1  10   2      516.13      492.17     23.44 o 
   1  10   2      505.37      434.04     46.99 o 
   2  10   2    15045.69    15531.44     91.81 o 
   2  10   2    14464.16    14091.22    131.52 o 
   3  10   2       71.17       72.02     21.28 o 
   3  10   2       13.21        6.71     17.41 o 
   4  10   2      161.76      125.26     21.84 o 
   4  10   2       69.14       47.44     19.34 o 
   5  10   2     1018.63     1100.62     36.98 o 
   5  10   2      917.41      946.57     47.44 o 
   6  10   2      481.69      552.93     31.29 o 
   7  10   2     2047.80     1899.75     49.26 o 
   8  10   2       68.43       55.52     23.78 o 
   9  10   2      133.59       85.78     25.26 o 
  10  10   2      282.52      234.94     28.90 o 
  11  10   2        0.78        0.00     29.92 o 
 -11  11   2      681.95      880.36     50.29 o 
 -10  11   2       28.79        0.00     24.12 o 
  -9  11   2      524.41      675.80     36.98 o 
  -8  11   2      285.14      337.56     30.72 o 
  -7  11   2     4567.59     4800.45     75.20 o 
  -6  11   2       31.10       20.71     23.32 o 
  -5  11   2     2039.13     1914.31     47.90 o 
  -4  11   2       33.22       59.73     22.19 o 
  -3  11   2     1357.77     1352.74     38.91 o 
  -2  11   2       29.21        0.00     20.02 o 
  -2  11   2        2.95        1.02     15.93 o 
  -1  11   2       99.91      111.61     18.20 o 
  -1  11   2       79.26      107.40     23.44 o 
   0  11   2       55.90       48.13     16.16 o 
   1  11   2      161.95      140.05     18.54 o 
   2  11   2      192.57      125.83     27.99 o 
   2  11   2      192.16      178.05     31.17 o 
   3  11   2     3172.29     3212.44     65.08 o 
   3  11   2     3043.61     3104.81     85.90 o 
   4  11   2       10.29        0.00     21.96 o 
   4  11   2        5.86        8.53     17.86 o 
   5  11   2     2791.66     2724.81     55.07 o 
   6  11   2      108.20       81.46     24.57 o 
   7  11   2     6520.72     6826.49     88.63 o 
   8  11   2      191.70      117.30     27.31 o 
   9  11   2      706.47      843.84     40.27 o 
  10  11   2       69.81       60.07     26.74 o 
  11  11   2      227.61      338.81     34.25 o 
 -11  12   2        9.80        2.16     17.41 o 
 -10  12   2      113.25       89.65     27.19 o 
  -9  12   2       73.58       37.89     25.37 o 
  -8  12   2      147.47      136.41     27.65 o 
  -7  12   2      108.13      122.87     26.96 o 
  -6  12   2      231.26      297.62     29.92 o 
  -5  12   2       52.35       53.13     24.01 o 
  -4  12   2     1776.60     1821.36     46.76 o 
  -3  12   2     1547.42     1552.06     43.46 o 
  -2  12   2     5632.98     5463.05     70.54 o 
  -2  12   2     5395.87     5283.86    104.90 o 
  -1  12   2      693.57      605.60     26.51 o 
  -1  12   2      686.58      834.62     48.13 o 
   0  12   2     3883.42     3784.93     44.71 o 
   1  12   2      144.96      116.84     21.84 o 
   2  12   2     2472.84     2440.27     49.15 o 
   3  12   2     1053.17     1137.94     57.91 o 
   3  12   2     1244.91     1381.98     48.92 o 
   4  12   2     2043.17     2144.81     58.59 o 
   5  12   2       55.54       59.50     28.90 o 
   6  12   2       33.04       38.68     25.26 o 
   7  12   2      587.29      616.87     36.52 o 
   8  12   2      230.69      210.02     29.69 o 
   9  12   2      139.90       62.46     27.53 o 
  10  12   2       19.10        3.98     26.62 o 
 -10  13   2        5.42        0.00     27.19 o 
  -9  13   2      812.38      973.42     44.83 o 
  -8  13   2       51.52       50.17     26.05 o 
  -7  13   2     1457.46     1521.91     49.83 o 
  -6  13   2        4.43        0.00     24.35 o 
  -5  13   2     1045.63      955.90     39.93 o 
  -4  13   2      401.45      270.77     29.24 o 
  -3  13   2      404.39      390.01     30.04 o 
  -2  13   2       42.30       33.11     23.78 o 
  -1  13   2       39.29       56.32     20.14 o 
   0  13   2      495.59      455.54     26.74 o 
   1  13   2      269.82      261.33     24.46 o 
   2  13   2      222.34      241.31     24.57 o 
   3  13   2      691.64      664.08     40.96 o 
   3  13   2      648.50      578.64     47.44 o 
   4  13   2       59.48       84.19     31.06 o 
   5  13   2      774.89      796.28     44.94 o 
   6  13   2        1.06        4.10     30.72 o 
   7  13   2     1473.72     1569.13     59.73 o 
   8  13   2      335.91      427.55     41.75 o 
   9  13   2      760.93      860.90     50.17 o 
  10  13   2       17.30        0.00     32.77 o 
  -9  14   2      221.21       90.79     30.15 o 
  -8  14   2       60.06       53.13     27.42 o 
  -7  14   2      103.86       57.68     26.85 o 
  -6  14   2      378.13      480.91     34.70 o 
  -5  14   2       57.10       54.15     25.60 o 
  -4  14   2      328.06      457.25     33.79 o 
  -3  14   2      155.23      137.66     27.76 o 
  -2  14   2     1898.99     1864.71     49.26 o 
  -1  14   2      810.62     1003.35     39.02 o 
   0  14   2     3492.47     3604.61     62.57 o 
   1  14   2      119.09      155.52     24.35 o 
   2  14   2     2391.44     2267.00     46.42 o 
   3  14   2      118.96       79.87     27.19 o 
   4  14   2      186.62      274.64     36.29 o 
   5  14   2        8.14       16.61     29.92 o 
   6  14   2       63.40       85.78     33.68 o 
   7  14   2      181.02      136.18     35.27 o 
   8  14   2      337.28      255.30     38.34 o 
   9  14   2       55.21        0.00     33.56 o 
  -8  15   2      198.41      229.36     32.77 o 
  -7  15   2      662.01      656.80     40.27 o 
  -6  15   2       87.73      137.44     29.92 o 
  -5  15   2     1206.32     1260.70     46.42 o 
  -4  15   2        5.74        8.53     26.17 o 
  -3  15   2       43.95       24.01     26.05 o 
  -2  15   2       50.80       90.68     26.51 o 
  -1  15   2        1.97        0.00     30.49 o 
   0  15   2       28.79       42.10     25.83 o 
   1  15   2       12.81       13.99     25.94 o 
   2  15   2      296.72      266.57     31.06 o 
   3  15   2      245.95      179.76     30.49 o 
   4  15   2        1.23       48.47     26.74 o 
   5  15   2     1020.03     1183.33     46.65 o 
   6  15   2      192.46      301.83     32.88 o 
   7  15   2      509.72      507.30     45.51 o 
   8  15   2       27.29        4.10     34.70 o 
  -7  16   2      112.42       27.76     29.35 o 
  -6  16   2      105.71      122.19     30.15 o 
  -5  16   2       19.73       19.68     26.85 o 
  -4  16   2      893.34     1168.43     46.42 o 
  -3  16   2      196.12      188.97     30.72 o 
  -2  16   2     1402.15     1459.11     58.02 o 
  -1  16   2        7.99        0.00     31.06 o 
   0  16   2     2042.00     2291.80     67.58 o 
   1  16   2       14.30       68.04     26.85 o 
   2  16   2      420.02      475.56     41.30 o 
   3  16   2      265.42      333.12     34.02 o 
   4  16   2      469.49      582.39     38.34 o 
   5  16   2      129.47       93.29     30.04 o 
   6  16   2       39.55       53.02     30.26 o 
   7  16   2       15.54       25.60     30.15 o 
  -6  17   2       37.64       62.46     31.06 o 
  -5  17   2      262.13      256.89     34.25 o 
  -4  17   2       70.68       42.55     28.67 o 
  -3  17   2      224.22      157.80     36.29 o 
  -2  17   2       27.81       63.26     33.33 o 
  -1  17   2       42.96       42.66     32.88 o 
   0  17   2       45.72       19.57     32.42 o 
   1  17   2      296.01      325.61     50.17 o 
   2  17   2       16.80       64.85     33.79 o 
   3  17   2      412.02      438.93     42.55 o 
   4  17   2      108.08      152.00     32.42 o 
   5  17   2      319.85      333.92     36.63 o 
   6  17   2        6.14        3.64     29.92 o 
  -4  18   2      215.80      228.68     40.73 o 
  -3  18   2      106.56      132.88     37.43 o 
  -2  18   2      275.88      409.58     43.46 o 
  -1  18   2      133.38      211.27     37.66 o 
   0  18   2      274.46      293.87     51.31 o 
   1  18   2       21.82       89.88     45.05 o 
   2  18   2      482.33      599.35     47.21 o 
   3  18   2       17.37       48.81     35.04 o 
   4  18   2      116.56      162.81     38.34 o 
 -11   0   3     3012.99     3205.72    107.40 o 
  -9   0   3     2312.74     2025.69     78.62 o 
  -7   0   3    15858.05    15678.89    158.48 o 
  -7   0   3    14210.56    14287.47    171.00 o 
  -5   0   3     7060.45     7061.65    104.44 o 
  -5   0   3     8548.54     8555.12    102.74 o 
  -3   0   3     1093.20     1476.29     28.67 o 
  -1   0   3     3502.76     2825.16     27.53 o 
   1   0   3     7930.88     7503.99     45.85 o 
   3   0   3     4751.84     5090.00     56.66 o 
   5   0   3    11857.73    11598.38    100.23 o 
   7   0   3    14001.34    13593.58    122.76 o 
   9   0   3     3755.88     3721.22    108.54 o 
  11   0   3     2862.58     2866.69    107.06 o 
  11   0   3     2450.99     2322.07     93.18 o 
 -14   1   3       45.36       27.42     34.36 o 
 -13   1   3        8.00       32.88     49.49 o 
 -12   1   3      167.65      140.39     52.11 o 
 -12   1   3      122.12      110.93     36.63 o 
 -11   1   3      107.15       90.56     33.68 o 
 -10   1   3      312.71      292.28     29.01 o 
  -9   1   3      291.55      306.27     27.76 o 
  -8   1   3       53.26       98.64     17.29 o 
  -8   1   3      142.25      182.60     31.17 o 
  -7   1   3     1510.77     1580.28     42.66 o 
  -7   1   3     1611.24     1703.95     40.73 o 
  -6   1   3     1085.34      853.96     31.74 o 
  -6   1   3     1201.20      974.45     32.08 o 
  -5   1   3        7.28       14.90      8.19 o 
  -5   1   3       52.75       42.78     32.77 o 
  -4   1   3    15350.73    14617.29     64.62 o 
  -3   1   3     1400.90     1515.20     20.02 o 
  -3   1   3     1911.07     1816.81     56.66 o 
  -2   1   3    47798.32    50507.25    115.48 o 
  -1   1   3     1415.16     1815.78     18.54 o 
   0   1   3     2006.81     1747.41     17.52 o 
   1   1   3     3181.65     3104.70     23.44 o 
   2   1   3    35983.63    38625.70     95.11 o 
   3   1   3     3734.60     3515.98     32.54 o 
   3   1   3     3925.97     3734.76     73.61 o 
   4   1   3    10008.17     9942.67     58.82 o 
   4   1   3    12105.19    11614.99    135.05 o 
   5   1   3      333.81      375.90     29.58 o 
   5   1   3      332.81      409.69     30.95 o 
   6   1   3      848.16      800.72     42.32 o 
   6   1   3      996.43      825.41     29.24 o 
   7   1   3      941.83     1059.55     28.67 o 
   8   1   3      658.75      609.24     28.90 o 
   9   1   3      134.16      109.90     24.92 o 
   9   1   3       94.33      100.46     28.44 o 
  10   1   3      173.29      141.42     43.46 o 
  10   1   3      130.57      108.77     23.21 o 
  11   1   3       33.22       34.36     15.13 o 
  12   1   3      333.31      282.95     33.22 o 
 -14   2   3       86.18       52.22     39.14 o 
 -13   2   3      330.93      382.73     56.54 o 
 -13   2   3      358.03      386.25     66.67 o 
 -12   2   3     1179.58     1181.85     79.18 o 
 -12   2   3     1274.17     1290.16     92.72 o 
 -11   2   3     1575.74     1680.06     85.90 o 
 -11   2   3     1695.51     1820.45    102.17 o 
 -10   2   3      182.56      123.67     30.95 o 
 -10   2   3      130.93       72.70     21.05 o 
  -9   2   3     4410.58     4333.88     77.71 o 
  -9   2   3     5307.14     5174.19     90.11 o 
  -8   2   3      129.76      120.37     26.51 o 
  -8   2   3       49.39       49.49     16.04 o 
  -7   2   3     7245.42     7136.51     65.65 o 
  -7   2   3     6385.40     6334.43     80.09 o 
  -6   2   3      109.84      115.36     16.50 o 
  -6   2   3      112.30      115.02     17.86 o 
  -5   2   3     2549.58     2483.73     31.51 o 
  -5   2   3     3722.05     3625.43     60.87 o 
  -4   2   3     4403.87     4532.86     38.00 o 
  -4   2   3     4545.29     4661.65     63.60 o 
  -3   2   3    18945.83    19979.66     68.60 o 
  -2   2   3     5121.64     4511.59     26.39 o 
  -1   2   3    36220.55    40413.83     88.29 o 
   0   2   3      431.30      557.14     10.13 o 
   1   2   3    43806.73    49280.46    240.06 o 
   1   2   3    38858.75    41724.13    105.47 o 
   2   2   3       24.27      114.34      7.28 o 
   2   2   3      723.92      675.23     37.54 o 
   3   2   3    34177.11    35654.68     95.34 o 
   3   2   3    36765.25    39868.19    241.99 o 
   4   2   3     1035.24     1165.47     21.84 o 
   4   2   3     1636.84     1741.61     60.53 o 
   5   2   3     8582.81     8940.92     68.26 o 
   5   2   3     8931.10     9345.15     96.71 o 
   6   2   3       18.02       25.83     11.60 o 
   6   2   3       33.03       52.22     24.01 o 
   7   2   3     6295.57     6000.62    109.79 o 
   7   2   3     7167.86     6603.95    132.54 o 
   8   2   3      588.34      588.54     30.83 o 
   8   2   3      595.08      603.44     35.84 o 
   9   2   3     6563.03     6336.93     78.73 o 
   9   2   3     7165.55     7334.25    135.84 o 
  10   2   3      395.80      342.22     37.77 o 
  10   2   3      377.91      346.89     45.51 o 
  11   2   3      876.77     1030.65     49.83 o 
  12   2   3      692.45      721.08     45.51 o 
  12   2   3      853.59      805.95     77.25 o 
  13   2   3      243.63      362.36     67.01 o 
 -13   3   3        5.79        0.00     46.87 o 
 -13   3   3        4.84       33.79     36.41 o 
 -12   3   3      595.44      411.62     64.05 o 
 -12   3   3      469.75      361.91     54.84 o 
 -11   3   3     1806.15     1996.68     69.17 o 
 -11   3   3     1682.02     1765.38     88.86 o 
 -10   3   3      165.63      181.24     33.33 o 
 -10   3   3       86.60       89.42     31.97 o 
  -9   3   3      332.34      276.80     33.22 o 
  -9   3   3      256.00      228.68     24.12 o 
  -8   3   3       26.59       66.44     16.72 o 
  -8   3   3      200.94      216.51     29.47 o 
  -7   3   3      565.36      659.19     37.20 o 
  -7   3   3      314.95      416.17     25.03 o 
  -6   3   3     6267.94     5773.88     83.39 o 
  -6   3   3     5834.02     5450.65     45.74 o 
  -5   3   3      132.13      180.44     10.81 o 
  -5   3   3      145.46      160.19     27.08 o 
  -4   3   3     7155.44     6855.27     66.33 o 
  -4   3   3     7640.81     7334.13     82.83 o 
  -3   3   3     3147.02     3087.74     29.47 o 
  -2   3   3    23402.81    22497.41     67.01 o 
  -1   3   3     2857.35     3215.51     27.42 o 
  -1   3   3     2893.46     3307.09     48.58 o 
   0   3   3      223.07      412.76     11.95 o 
   0   3   3      253.54      597.64     31.97 o 
   1   3   3      264.34      438.59     10.92 o 
   1   3   3      654.68      807.32     36.63 o 
   2   3   3    21121.42    21381.66    168.27 o 
   2   3   3    17924.44    17147.67     62.01 o 
   3   3   3      495.21      472.83     13.31 o 
   3   3   3      925.11      854.65     46.53 o 
   4   3   3     4530.53     4409.53     92.15 o 
   4   3   3     3553.05     3638.51     32.54 o 
   5   3   3      115.62      135.50     20.48 o 
   5   3   3       97.57      131.18     12.29 o 
   6   3   3     3176.44     3078.87     43.35 o 
   6   3   3     3973.40     3950.36     68.15 o 
   7   3   3     1833.03     2043.44     41.64 o 
   7   3   3     1876.05     2195.89     44.37 o 
   8   3   3     1279.91     1354.90     50.17 o 
   8   3   3     1276.27     1270.71     42.32 o 
   9   3   3      558.84      568.97     27.76 o 
   9   3   3      593.81      652.36     59.05 o 
  10   3   3      578.50      509.01     37.09 o 
  10   3   3      590.33      502.98     59.84 o 
  11   3   3      908.65     1034.41     51.20 o 
  11   3   3     1138.43     1234.30     83.51 o 
  12   3   3      984.28      980.36     82.83 o 
  12   3   3      920.11      914.15     51.31 o 
  13   3   3        7.56       18.43     51.88 o 
  13   3   3        6.90        0.00     21.16 o 
 -13   4   3      409.59      600.60     68.04 o 
 -13   4   3      422.34      598.66     76.91 o 
 -12   4   3       45.14       49.49     37.43 o 
 -12   4   3       75.90        0.00     46.19 o 
 -11   4   3     2561.90     2793.08    112.63 o 
 -11   4   3     2751.33     2898.66     82.71 o 
 -10   4   3       11.08       36.41     29.81 o 
 -10   4   3        1.23       30.04     27.65 o 
  -9   4   3     5792.95     5689.12    100.80 o 
  -9   4   3     5190.24     5217.08    135.16 o 
  -8   4   3      363.35      283.97     24.46 o 
  -8   4   3      368.60      300.47     32.65 o 
  -7   4   3     1537.77     1173.32     35.95 o 
  -7   4   3     1876.60     1479.36     50.86 o 
  -6   4   3      217.64      207.29     30.15 o 
  -6   4   3      195.30      185.22     18.66 o 
  -5   4   3     5454.16     5454.75     80.55 o 
  -5   4   3     4185.82     4259.47     56.20 o 
  -4   4   3      832.13      917.22     38.34 o 
  -4   4   3      824.58      947.83     23.89 o 
  -3   4   3     1301.19     1371.40     23.55 o 
  -3   4   3     2423.87     2401.02     72.02 o 
  -2   4   3      122.62      122.19      9.10 o 
  -1   4   3    10453.52    10246.10     50.63 o 
   0   4   3      371.16      408.44     12.74 o 
   0   4   3      421.87      458.16     29.13 o 
   1   4   3     1050.20     1068.88     17.52 o 
   1   4   3     2478.23     2544.15     57.80 o 
   2   4   3      324.95      371.80     12.51 o 
   3   4   3     8218.30     7980.01     45.62 o 
   4   4   3      167.89      234.71     42.66 o 
   4   4   3       55.25       62.12      8.87 o 
   5   4   3     9284.56     9706.48     61.55 o 
   5   4   3     9856.38    10026.75    153.93 o 
   6   4   3      163.53      145.97     12.17 o 
   6   4   3      190.21      152.45     26.85 o 
   7   4   3     2480.39     2168.02     34.93 o 
   7   4   3     2690.46     2437.66     61.10 o 
   8   4   3       38.47       30.26     14.11 o 
   8   4   3       88.10       66.33     28.10 o 
   9   4   3     5121.02     5066.68     96.02 o 
   9   4   3     4411.99     4621.72     81.23 o 
  10   4   3       72.07      126.85     26.05 o 
  10   4   3       72.24       91.02     45.62 o 
  11   4   3     1386.70     1550.13     61.78 o 
  11   4   3     1736.67     1870.05     97.27 o 
  12   4   3      231.32      236.87     57.45 o 
  12   4   3      225.15      211.27     32.65 o 
  13   4   3      149.35      215.03     61.66 o 
  13   4   3       93.39      161.55     31.74 o 
 -13   5   3      294.94      295.35     56.09 o 
 -13   5   3      315.28      200.01     62.69 o 
 -12   5   3        1.96       22.07     31.63 o 
 -12   5   3       36.84       76.23     37.20 o 
 -11   5   3      117.85       58.71     34.47 o 
 -11   5   3      104.76       96.59     35.95 o 
 -10   5   3      404.47      307.98     39.25 o 
 -10   5   3      305.69      195.00     43.57 o 
  -9   5   3      454.10      432.44     49.83 o 
  -9   5   3      505.62      467.83     41.07 o 
  -8   5   3      368.00      349.39     34.93 o 
  -8   5   3      264.58      288.52     41.64 o 
  -7   5   3     1337.43     1375.04     32.99 o 
  -7   5   3     1353.95     1420.77     51.88 o 
  -6   5   3     2929.36     2766.11     64.96 o 
  -6   5   3     2778.17     2698.42     47.33 o 
  -5   5   3      555.47      604.81     29.35 o 
  -5   5   3      232.85      280.90     19.45 o 
  -4   5   3     9019.00     9246.39     67.24 o 
  -4   5   3     9870.61    10069.87    107.06 o 
  -3   5   3       21.53       87.26     10.01 o 
  -3   5   3      196.82      298.76     45.17 o 
  -2   5   3    21979.87    20952.29     68.49 o 
  -1   5   3     3102.51     3123.35     26.39 o 
   0   5   3    26172.14    26858.71     87.15 o 
   0   5   3    29747.44    31857.12    195.91 o 
   1   5   3     4377.37     4252.99     34.36 o 
   1   5   3     4801.20     4541.51     80.78 o 
   2   5   3    13779.66    13012.78     59.50 o 
   2   5   3    16782.27    15604.14    159.39 o 
   3   5   3     1283.14     1315.88     20.82 o 
   3   5   3     1286.08     1484.82     58.36 o 
   4   5   3     7466.07     7968.86     94.88 o 
   4   5   3     6234.01     6508.15     47.10 o 
   5   5   3     2393.48     2680.56     61.44 o 
   5   5   3     2361.67     2654.73     32.77 o 
   6   5   3     1486.22     1530.90     40.73 o 
   6   5   3     1106.70     1126.45     26.74 o 
   7   5   3      120.97       96.48     14.68 o 
   7   5   3      303.67      303.43     33.33 o 
   8   5   3      793.19      727.22     35.84 o 
   8   5   3      757.04      686.61     33.56 o 
   9   5   3      439.19      376.01     40.73 o 
   9   5   3      377.16      378.86     46.42 o 
  10   5   3      723.10      583.42     41.07 o 
  10   5   3      764.86      722.10     68.60 o 
  11   5   3      110.13       79.30     48.58 o 
  11   5   3       95.82       39.48     23.89 o 
  12   5   3      255.33      240.06     34.81 o 
  12   5   3      255.59      287.95     60.87 o 
  13   5   3      148.88       89.99     30.38 o 
  13   5   3      189.17      161.67     60.64 o 
 -13   6   3      386.39      589.33     72.93 o 
 -13   6   3      391.44      572.84     77.48 o 
 -12   6   3       43.28       69.06     34.81 o 
 -12   6   3       34.46       48.35     39.14 o 
 -11   6   3      964.06      957.61     56.20 o 
 -11   6   3      900.59      933.15     75.54 o 
 -10   6   3      121.59       65.99     32.54 o 
 -10   6   3      118.59       77.14     37.54 o 
  -9   6   3     2261.13     2147.54     94.09 o 
  -9   6   3     2621.16     2554.84     74.98 o 
  -8   6   3      507.08      554.75     41.53 o 
  -8   6   3      332.56      388.19     47.56 o 
  -7   6   3     3708.11     3668.43    109.22 o 
  -7   6   3     4249.55     3977.09     82.83 o 
  -6   6   3      246.96      209.11     25.71 o 
  -6   6   3      219.44      183.85     17.41 o 
  -5   6   3      179.56      188.06     14.79 o 
  -5   6   3      524.56      473.29     36.18 o 
  -4   6   3      715.56      598.21     20.71 o 
  -4   6   3      896.59      794.24     40.27 o 
  -3   6   3      757.41      866.02     15.70 o 
  -3   6   3     2608.61     2698.99     83.62 o 
  -2   6   3       39.18      106.60      8.76 o 
  -2   6   3       41.28       84.87     38.45 o 
  -1   6   3      389.71      396.49     12.63 o 
   0   6   3        6.13       17.41      7.85 o 
   0   6   3        6.97       26.39     26.05 o 
   1   6   3     2633.80     2512.97     28.90 o 
   1   6   3     2687.03     2582.15     67.92 o 
   2   6   3       15.37       12.29      7.40 o 
   2   6   3       20.73        0.00     27.19 o 
   3   6   3    13551.29    13463.09     63.94 o 
   3   6   3    13654.75    14061.98    170.20 o 
   4   6   3     1325.17     1384.82     23.55 o 
   4   6   3     1422.92     1459.57     47.56 o 
   5   6   3     2525.49     2255.28     29.24 o 
   5   6   3     2550.02     2307.16     59.27 o 
   6   6   3      231.43      248.25     25.71 o 
   6   6   3      201.45      232.32     21.84 o 
   7   6   3     3963.51     3746.71     68.38 o 
   7   6   3     4470.06     4393.15     69.97 o 
   8   6   3     1277.50     1366.39     38.45 o 
   8   6   3     1322.93     1421.68     57.23 o 
   9   6   3     2944.47     2976.13     80.32 o 
   9   6   3     2635.59     2601.37     74.29 o 
  10   6   3       21.96       22.19     22.64 o 
  10   6   3       38.16       44.60     48.58 o 
  11   6   3      587.68      628.58     69.63 o 
  11   6   3      464.65      511.74     41.64 o 
  12   6   3       64.57       65.65     26.28 o 
  12   6   3       69.28       55.29     52.45 o 
  13   6   3       37.01       54.84     27.19 o 
  13   6   3       89.79       98.53     59.39 o 
 -13   7   3        5.06       22.41     20.48 o 
 -12   7   3      523.82      414.81     47.56 o 
 -12   7   3      425.87      339.95     55.86 o 
 -11   7   3      488.01      571.13     49.26 o 
 -11   7   3      466.57      496.16     61.10 o 
 -10   7   3      108.84       94.20     34.47 o 
 -10   7   3       50.40       62.80     34.47 o 
  -9   7   3      229.86      181.24     37.20 o 
  -9   7   3      157.11      164.85     40.84 o 
  -8   7   3      399.79      440.18     41.75 o 
  -8   7   3      321.24      401.04     48.47 o 
  -7   7   3      480.65      521.87     33.79 o 
  -7   7   3      467.14      492.63     50.86 o 
  -6   7   3     3918.21     3813.38    108.65 o 
  -6   7   3     4025.43     3891.88     66.67 o 
  -5   7   3        4.05        0.00     26.96 o 
  -5   7   3        3.95        0.00      8.31 o 
  -4   7   3     5512.95     5025.04     51.77 o 
  -4   7   3     5834.61     5187.39     86.58 o 
  -3   7   3      625.27      436.99     51.20 o 
  -3   7   3      476.67      286.70     12.17 o 
  -2   7   3    22098.68    20973.33     81.00 o 
  -2   7   3    24593.35    23872.22    227.54 o 
  -1   7   3     2386.22     2368.60     26.85 o 
   0   7   3    10073.92    10371.93     70.65 o 
   0   7   3    11450.09    12322.30     95.45 o 
   1   7   3       90.23      114.11     12.74 o 
   1   7   3      416.21      430.85     26.62 o 
   2   7   3    21280.54    21253.89    121.73 o 
   2   7   3    18261.71    16780.65     92.15 o 
   3   7   3     1087.74     1110.18     22.41 o 
   3   7   3     1152.86     1142.37     42.78 o 
   4   7   3     3107.75     2944.05     64.74 o 
   4   7   3     2354.65     2253.69     29.01 o 
   5   7   3        1.24        0.00     26.05 o 
   5   7   3        0.70        4.21      9.44 o 
   6   7   3     1320.13     1211.77     40.16 o 
   6   7   3      784.88      718.46     33.22 o 
   7   7   3       98.88      121.73     19.11 o 
   7   7   3      162.70      173.61     27.42 o 
   8   7   3      575.00      521.30     52.45 o 
   8   7   3      618.88      577.73     36.98 o 
   9   7   3      554.00      476.81     36.52 o 
   9   7   3      532.54      471.13     56.20 o 
  10   7   3      427.79      335.06     36.98 o 
  10   7   3      434.68      417.77     63.94 o 
  11   7   3      156.95      223.90     33.68 o 
  11   7   3      220.68      279.42     60.41 o 
  12   7   3      716.99      717.55     51.54 o 
  12   7   3      775.17      889.12     83.39 o 
 -12   8   3       11.79        9.78     36.63 o 
 -12   8   3        0.68        0.00     32.08 o 
 -11   8   3      727.47      820.63     56.09 o 
 -11   8   3      692.36      835.53     74.63 o 
 -10   8   3       35.31       60.07     34.93 o 
 -10   8   3       45.38       49.83     34.36 o 
  -9   8   3     2193.01     2346.64     76.91 o 
  -9   8   3     2038.42     2171.20    100.69 o 
  -8   8   3        0.31       35.04     30.95 o 
  -8   8   3        8.26        6.03     26.05 o 
  -7   8   3     5271.23     4924.23     80.78 o 
  -7   8   3     4748.48     4372.33    125.38 o 
  -6   8   3       75.84       99.66     25.83 o 
  -6   8   3       28.58       43.23     26.74 o 
  -5   8   3     5876.79     5847.94     93.41 o 
  -5   8   3     6572.63     6306.44    102.96 o 
  -4   8   3     2244.08     2218.42     36.07 o 
  -4   8   3     2608.82     2389.87     64.96 o 
  -3   8   3     3018.58     2793.19     32.88 o 
  -3   8   3     4153.39     3744.77     71.79 o 
  -2   8   3       49.45       69.29     12.86 o 
  -2   8   3       98.29      111.50     28.78 o 
  -1   8   3     3441.37     3460.46     62.69 o 
  -1   8   3     3438.45     3430.76     40.62 o 
   0   8   3     1268.09     1359.11     39.02 o 
   0   8   3     1115.68     1209.95     28.22 o 
   1   8   3      491.11      480.11     27.76 o 
   1   8   3       21.39       52.79     11.38 o 
   2   8   3      364.29      273.05     23.89 o 
   2   8   3      357.53      273.51     17.29 o 
   3   8   3     8719.47     8195.15     66.33 o 
   3   8   3     8307.11     7748.94     77.59 o 
   4   8   3     2976.59     2972.49     68.15 o 
   4   8   3     2670.03     2630.84     47.10 o 
   5   8   3     5896.55     6048.63     98.41 o 
   5   8   3     5093.74     4995.11     65.30 o 
   6   8   3      345.96      358.61     22.53 o 
   6   8   3      349.86      375.90     37.66 o 
   7   8   3     4475.34     4409.53     74.98 o 
   7   8   3     3826.66     3593.00    118.89 o 
   8   8   3       58.26       73.95     28.44 o 
   8   8   3       58.21       84.08     31.63 o 
   9   8   3     1410.10     1550.58     53.47 o 
   9   8   3     1131.64     1301.65     82.48 o 
  10   8   3       78.54       88.40     38.23 o 
  10   8   3       73.72      113.88     28.33 o 
  11   8   3      351.60      451.44     69.51 o 
  11   8   3      257.02      345.18     39.93 o 
  12   8   3       81.28       68.15     28.90 o 
  12   8   3       81.38       36.52     57.91 o 
 -12   9   3      173.67      146.54     47.10 o 
 -12   9   3      219.56      153.82     43.57 o 
 -11   9   3      139.18      151.32     46.87 o 
 -11   9   3      153.83      129.02     39.36 o 
 -10   9   3      152.93      114.68     37.09 o 
 -10   9   3      111.88       21.73     32.42 o 
  -9   9   3      309.21      283.40     42.66 o 
  -9   9   3      287.87      256.78     47.67 o 
  -8   9   3      144.31      171.11     31.74 o 
  -8   9   3      118.81      175.55     41.98 o 
  -7   9   3       72.16       54.61     32.99 o 
  -7   9   3       79.00       70.42     28.90 o 
  -6   9   3     1597.27     1603.60     63.03 o 
  -6   9   3     1594.71     1591.66     55.63 o 
  -5   9   3     1668.47     1699.62     61.89 o 
  -5   9   3     1601.51     1716.01     55.29 o 
  -4   9   3     2927.34     2967.49     96.71 o 
  -4   9   3     3082.51     3040.64     60.18 o 
  -3   9   3      561.69      631.43     19.00 o 
  -3   9   3      574.98      621.87     39.93 o 
  -2   9   3     7555.13     6745.37     57.00 o 
  -2   9   3     7649.64     6874.50     93.63 o 
  -1   9   3      801.66      692.07     36.52 o 
  -1   9   3      713.51      665.11     21.39 o 
   0   9   3    18586.99    18299.83    128.56 o 
   0   9   3    16353.05    16029.53     97.50 o 
   1   9   3      742.74      727.45     31.74 o 
   1   9   3      645.27      623.46     23.21 o 
   2   9   3      691.83      492.51     21.96 o 
   2   9   3     1723.91     1449.10     39.48 o 
   3   9   3       97.30       81.46     15.36 o 
   3   9   3      174.03      163.49     30.15 o 
   4   9   3     1535.78     1589.15     55.18 o 
   4   9   3     1135.89     1178.78     35.04 o 
   5   9   3      490.17      641.78     27.99 o 
   5   9   3      708.95      881.61     47.67 o 
   6   9   3       18.74       23.78     12.63 o 
   6   9   3      236.59      300.47     35.95 o 
   7   9   3       50.13       61.89     31.17 o 
   7   9   3       59.98       30.60     27.42 o 
   8   9   3      202.91      152.79     31.86 o 
   8   9   3      186.68      138.57     39.93 o 
   9   9   3      195.53      163.15     32.42 o 
   9   9   3      156.20      108.42     40.84 o 
  10   9   3      300.52      271.34     51.65 o 
  10   9   3      315.80      243.58     35.38 o 
  11   9   3      126.30       42.32     55.41 o 
  11   9   3      107.29       46.08     26.05 o 
  12   9   3      335.91      272.37     40.73 o 
 -11  10   3      674.38      820.86     59.73 o 
 -11  10   3      662.80      746.00     74.52 o 
 -10  10   3      137.67      165.20     45.85 o 
 -10  10   3      162.98      158.37     40.96 o 
  -9  10   3      630.83      655.09     43.35 o 
  -9  10   3      599.46      743.61     69.17 o 
  -8  10   3       22.78       22.87     29.35 o 
  -8  10   3        0.70        7.05     28.56 o 
  -7  10   3     8174.29     8204.71    109.79 o 
  -7  10   3     7577.69     6981.33    167.13 o 
  -6  10   3      400.55      317.88     32.65 o 
  -6  10   3      417.26      289.89     42.66 o 
  -5  10   3     4679.37     4506.92    128.90 o 
  -5  10   3     5073.13     5026.63     80.66 o 
  -4  10   3       16.57        0.00     26.62 o 
  -4  10   3        0.02        0.00     20.93 o 
  -3  10   3      741.21      491.26     34.47 o 
  -3  10   3     1400.71     1161.83     49.72 o 
  -2  10   3     1898.43     1745.36     31.97 o 
  -2  10   3     1902.27     1837.06     55.29 o 
  -1  10   3      638.30      607.65     26.85 o 
  -1  10   3      700.11      747.70     38.68 o 
   0  10   3      100.16      102.74     14.11 o 
   0  10   3      113.84       88.29     32.65 o 
   1  10   3      452.47      442.80     22.07 o 
   1  10   3      539.67      474.65     30.49 o 
   2  10   3       28.11       28.67     11.95 o 
   2  10   3      287.45      277.26     27.53 o 
   3  10   3     4827.69     4583.83     67.12 o 
   3  10   3     4928.95     4996.48     88.86 o 
   4  10   3      121.15      125.49     17.75 o 
   4  10   3      121.15      160.99     33.22 o 
   5  10   3     3521.64     3538.85     82.94 o 
   5  10   3     2882.40     2726.63     53.59 o 
   6  10   3      122.32       68.26     22.41 o 
   6  10   3      177.04      104.67     33.90 o 
   7  10   3     5402.42     5640.20     90.68 o 
   7  10   3     4367.26     4240.81    139.37 o 
   8  10   3      161.72      170.54     34.25 o 
   8  10   3      161.63      143.01     40.50 o 
   9  10   3      311.47      414.01     38.80 o 
   9  10   3      229.58      427.78     58.59 o 
  10  10   3      204.11      177.82     35.04 o 
  10  10   3      185.30      187.72     51.42 o 
  11  10   3      175.32      271.69     47.44 o 
  11  10   3       84.78      178.28     34.81 o 
 -11  11   3       17.32        3.30     34.93 o 
 -11  11   3       17.66        0.00     39.93 o 
 -10  11   3       42.41       16.38     32.31 o 
 -10  11   3      124.61       97.39     41.41 o 
  -9  11   3       12.50        0.00     31.29 o 
  -9  11   3       41.34        0.00     30.38 o 
  -8  11   3     1796.66     1967.90     62.92 o 
  -8  11   3     1788.65     1963.12    100.46 o 
  -7  11   3      550.47      444.84     39.14 o 
  -7  11   3      514.00      455.77     55.18 o 
  -6  11   3      319.10      341.65     36.52 o 
  -6  11   3      283.84      365.77     51.54 o 
  -5  11   3      750.48      803.11     42.44 o 
  -5  11   3      742.78      806.41     63.14 o 
  -4  11   3     3815.60     3796.20     72.02 o 
  -4  11   3     3619.32     3578.55    115.93 o 
  -3  11   3      866.29      814.60     58.59 o 
  -3  11   3      930.96      895.95     40.73 o 
  -2  11   3     4681.62     4388.60     63.37 o 
  -2  11   3     5153.11     4727.07     85.90 o 
  -1  11   3      212.55      216.05     16.72 o 
  -1  11   3      267.05      282.95     32.42 o 
   0  11   3     7195.82     7469.41    127.99 o 
   0  11   3     6330.97     6434.43     68.83 o 
   1  11   3      428.02      472.15     43.12 o 
   1  11   3      398.98      425.28     22.87 o 
   2  11   3     3451.45     3143.72     50.06 o 
   2  11   3     4090.99     3774.12    108.42 o 
   3  11   3      473.45      481.25     28.56 o 
   3  11   3      591.79      610.95     43.57 o 
   4  11   3     1436.79     1400.75     41.53 o 
   4  11   3     1931.22     1997.59     66.10 o 
   5  11   3      157.81      132.20     36.41 o 
   5  11   3       56.34       76.11     23.66 o 
   6  11   3      258.09      201.60     44.26 o 
   6  11   3      296.86      267.13     34.13 o 
   7  11   3      266.99      262.36     49.72 o 
   7  11   3      337.21      259.40     37.20 o 
   8  11   3      302.94      319.24     37.20 o 
   8  11   3       58.60       73.50     36.29 o 
   9  11   3      212.80      145.97     30.26 o 
  10  11   3      607.48      552.70     44.60 o 
  10  11   3      601.69      555.77     66.56 o 
  11  11   3        4.87       16.04     56.66 o 
  11  11   3        2.51        0.00     24.35 o 
 -10  12   3        2.96        3.75     32.42 o 
 -10  12   3        1.55       17.41     34.70 o 
  -9  12   3     1101.77     1266.73     56.54 o 
  -9  12   3     1062.92     1235.55     87.49 o 
  -8  12   3       88.17       77.71     32.99 o 
  -8  12   3       71.30       25.03     31.40 o 
  -7  12   3     1965.34     1860.04     97.96 o 
  -7  12   3     2120.67     2084.74     64.96 o 
  -6  12   3        3.62        9.67     31.29 o 
  -6  12   3        3.01       21.28     28.67 o 
  -5  12   3     1442.12     1400.52     81.12 o 
  -5  12   3     1525.32     1570.95     55.07 o 
  -4  12   3      574.86      669.43     58.82 o 
  -4  12   3      609.55      585.69     40.39 o 
  -3  12   3      360.68      347.68     34.70 o 
  -3  12   3      358.02      345.64     48.47 o 
  -2  12   3      162.27      234.03     32.08 o 
  -2  12   3      182.78      164.40     34.02 o 
  -1  12   3       79.00       58.36     30.83 o 
  -1  12   3       30.56       23.55     11.83 o 
   0  12   3      163.57      128.22     24.57 o 
   0  12   3      143.92      123.44     19.57 o 
   1  12   3      354.61      424.71     23.89 o 
   2  12   3      150.17      161.55     18.32 o 
   3  12   3       19.47       62.23     16.72 o 
   3  12   3       68.38      101.71     36.41 o 
   4  12   3      332.49      243.58     40.16 o 
   4  12   3      253.96      237.10     24.12 o 
   5  12   3      806.08      925.53     53.36 o 
   5  12   3      609.07      649.63     44.26 o 
   6  12   3        4.89        0.00     29.13 o 
   6  12   3        4.48        0.00     27.42 o 
   7  12   3     1405.59     1305.86     53.70 o 
   7  12   3     1137.11     1168.09     83.85 o 
   8  12   3      133.19      124.81     35.16 o 
   8  12   3      123.45      195.34     47.67 o 
   9  12   3      429.63      565.21     38.91 o 
  10  12   3       10.51       30.04     38.91 o 
  10  12   3       10.30       33.68     36.86 o 
 -10  13   3        0.71       13.88     34.13 o 
 -10  13   3        0.71       20.82     36.98 o 
  -9  13   3      582.41      488.42     45.05 o 
  -9  13   3      581.96      571.36     67.92 o 
  -8  13   3       22.66        0.00     31.63 o 
  -8  13   3       22.56       59.62     37.32 o 
  -7  13   3      175.23      131.18     30.60 o 
  -6  13   3      737.58      824.38     46.76 o 
  -6  13   3      734.53      956.59     74.75 o 
  -5  13   3      255.04      254.96     47.78 o 
  -5  13   3      257.34      286.82     37.20 o 
  -4  13   3     1027.25     1102.10     49.49 o 
  -4  13   3      983.08     1029.74     73.04 o 
  -3  13   3       28.46       66.90     32.77 o 
  -3  13   3      166.18      194.89     34.02 o 
  -2  13   3     3326.38     3234.74     68.04 o 
  -2  13   3     3099.55     3311.76    116.96 o 
  -1  13   3      100.50       98.53     19.45 o 
  -1  13   3      110.00       91.81     33.56 o 
   0  13   3     5593.09     5446.90     81.12 o 
   0  13   3     6357.15     6137.83    100.57 o 
   1  13   3       69.51       91.93     16.84 o 
   2  13   3     1660.40     1642.97     41.53 o 
   3  13   3     1008.16     1017.00     40.16 o 
   3  13   3     1012.05     1040.09     79.75 o 
   4  13   3      457.63      550.99     71.33 o 
   4  13   3      323.33      398.43     41.07 o 
   5  13   3       16.85        0.00     20.37 o 
   5  13   3       51.69       69.63     37.66 o 
   6  13   3      122.71      167.36     34.81 o 
   6  13   3       22.37       48.92     35.16 o 
   7  13   3      225.63      157.23     35.72 o 
   7  13   3      205.53      139.03     43.35 o 
   8  13   3        3.84       10.81     27.99 o 
   9  13   3       82.81       65.53     33.33 o 
  -9  14   3      426.20      504.92     46.30 o 
  -9  14   3      391.04      549.74     68.38 o 
  -8  14   3      117.99      112.75     32.08 o 
  -7  14   3     1026.60     1040.21     46.87 o 
  -6  14   3      165.63      229.59     33.11 o 
  -5  14   3      784.12      682.63     46.08 o 
  -5  14   3      597.03      548.38     62.23 o 
  -4  14   3      212.02      187.49     36.07 o 
  -4  14   3      196.07      254.05     49.38 o 
  -3  14   3      212.00      206.49     35.50 o 
  -3  14   3       75.57       27.53     32.31 o 
  -2  14   3       53.54       16.61     30.26 o 
  -2  14   3       31.04       45.28     32.31 o 
  -1  14   3      225.72      234.94     33.68 o 
  -1  14   3      161.15      171.91     43.46 o 
   0  14   3       49.08       61.32     26.28 o 
   0  14   3       55.78       52.56     36.41 o 
   1  14   3      472.68      539.73     28.56 o 
   1  14   3      494.70      591.95     65.87 o 
   2  14   3      164.74      148.93     20.14 o 
   2  14   3      168.98      170.32     55.75 o 
   3  14   3      998.69     1039.87     36.07 o 
   4  14   3      116.75       48.24     25.37 o 
   4  14   3      143.54      102.39     58.82 o 
   5  14   3     1369.52     1458.09     95.80 o 
   5  14   3     1451.08     1434.88     70.65 o 
   6  14   3      151.47      177.82     49.72 o 
   6  14   3      171.27      287.84     48.58 o 
   7  14   3     1837.47     2010.90     68.72 o 
   8  14   3       17.36       19.23     35.72 o 
   9  14   3      310.11      394.33     55.18 o 
  -8  15   3       12.04       36.07     31.97 o 
  -7  15   3       15.60        0.00     29.92 o 
  -6  15   3      119.98      180.90     33.68 o 
  -5  15   3      158.38      174.87     37.54 o 
  -5  15   3      158.26      153.82     45.28 o 
  -4  15   3      183.88      181.24     37.20 o 
  -4  15   3      171.48      222.08     50.06 o 
  -3  15   3       90.52       69.06     36.63 o 
  -3  15   3      116.72      115.82     34.02 o 
  -2  15   3      690.29      807.20     45.74 o 
  -2  15   3      607.67      674.32     65.53 o 
  -1  15   3       12.97        0.00     29.24 o 
  -1  15   3       22.99        0.00     38.80 o 
   0  15   3     1503.33     1447.17     69.29 o 
   0  15   3     1322.65     1276.40     81.92 o 
   1  15   3       75.08       50.06     39.48 o 
   1  15   3       73.31       84.65     25.03 o 
   2  15   3      687.81      856.58     78.05 o 
   2  15   3      604.80      630.40     31.06 o 
   3  15   3      191.78      227.09     36.75 o 
   3  15   3      204.14      235.73     44.83 o 
   4  15   3       90.73      127.54     31.63 o 
   4  15   3      114.15      135.16     62.46 o 
   5  15   3       22.52       44.26     35.16 o 
   6  15   3       65.28      119.46     37.32 o 
   7  15   3       32.36       32.42     37.66 o 
   8  15   3       17.13       32.31     45.85 o 
  -7  16   3      412.86      498.66     41.64 o 
  -6  16   3       58.30       83.28     33.11 o 
  -5  16   3      859.47      794.80     50.40 o 
  -5  16   3      758.13      701.97     73.15 o 
  -4  16   3       78.98      122.76     36.63 o 
  -4  16   3       77.81      134.70     46.42 o 
  -3  16   3      442.46      404.11     42.32 o 
  -3  16   3      387.91      379.43     60.53 o 
  -2  16   3       67.99       88.63     44.14 o 
  -2  16   3       66.59       87.03     40.39 o 
  -1  16   3       59.57       65.30     44.26 o 
  -1  16   3       16.05       12.17     32.31 o 
   0  16   3        1.21       28.44     41.53 o 
   0  16   3        1.06        0.00     29.69 o 
   1  16   3      320.76      294.67     46.42 o 
   1  16   3      318.56      310.14     36.75 o 
   2  16   3       10.27        7.28     34.02 o 
   2  16   3       19.36       25.14     39.93 o 
   3  16   3      399.29      428.12     64.17 o 
   3  16   3      452.28      416.40     42.89 o 
   4  16   3       19.20       66.56     31.51 o 
   5  16   3      845.46      899.93     45.85 o 
   6  16   3        8.15       36.18     36.63 o 
   7  16   3      523.92      692.75     65.53 o 
  -5  17   3       52.32       33.68     32.65 o 
  -4  17   3       66.88      121.17     38.45 o 
  -4  17   3       47.82       58.82     40.73 o 
  -3  17   3      142.29      202.06     49.72 o 
  -3  17   3      119.11      221.17     53.59 o 
  -2  17   3      492.43      519.36     56.89 o 
  -2  17   3      433.60      485.80     66.33 o 
  -1  17   3      163.59      188.52     49.26 o 
  -1  17   3      196.27      209.91     48.58 o 
   0  17   3      932.65     1002.89     66.21 o 
   0  17   3      820.56      713.34     71.33 o 
   1  17   3      261.60      315.26     75.66 o 
   1  17   3      239.25      271.91     56.20 o 
   2  17   3      489.91      525.39     45.62 o 
   3  17   3      185.93      233.23     40.73 o 
   4  17   3      146.04      182.26     35.95 o 
   5  17   3       30.64       46.76     33.90 o 
  -3  18   3       49.94       56.66     38.11 o 
  -2  18   3        0.89        0.00     45.51 o 
  -2  18   3        0.55        0.00     30.49 o 
  -1  18   3       12.94       42.55     37.77 o 
  -1  18   3       14.30        0.00     44.83 o 
   0  18   3       12.71       79.87     38.80 o 
   1  18   3       11.76       43.92     45.62 o 
   2  18   3        2.56        0.00     47.21 o 
   3  18   3      357.84      383.29     45.62 o 
 -14   0   4      149.64      208.54     54.15 o 
 -10   0   4       64.55       64.96     29.92 o 
  -8   0   4     5583.54     5512.09    103.99 o 
  -8   0   4     5367.00     5410.15    116.05 o 
  -6   0   4    16716.81    16807.61    157.69 o 
  -6   0   4    16524.61    16242.51    176.57 o 
  -4   0   4    12960.28    11582.79     87.03 o 
  -2   0   4    28516.08    30239.64    134.36 o 
   0   0   4    32260.42    30309.04    110.59 o 
   2   0   4    17097.46    17989.35     80.89 o 
   4   0   4     5955.75     5405.14     67.47 o 
   6   0   4     1406.99     1416.33     41.87 o 
   8   0   4     1585.17     1606.33     48.69 o 
  10   0   4     1519.25     1401.32     51.77 o 
  12   0   4      638.44      656.57     59.39 o 
 -14   1   4       48.53       88.40     41.98 o 
 -13   1   4      857.40     1093.34     87.38 o 
 -12   1   4       22.98       13.42     20.48 o 
 -11   1   4     1490.82     1379.25     57.80 o 
 -10   1   4     3157.25     3319.38     74.41 o 
  -9   1   4     2927.56     2969.54     65.53 o 
  -9   1   4     3141.46     3303.57     94.32 o 
  -8   1   4       57.69       63.26     16.04 o 
  -8   1   4       94.99      106.38     38.23 o 
  -7   1   4     4147.68     4031.70     60.07 o 
  -7   1   4     3539.27     3292.99     60.87 o 
  -6   1   4      301.08      329.37     18.09 o 
  -6   1   4      303.42      335.17     41.75 o 
  -5   1   4     2871.30     2799.11     32.65 o 
  -4   1   4      168.36      160.30     10.69 o 
  -4   1   4      307.08      312.87     38.00 o 
  -3   1   4     3117.85     2888.64     27.19 o 
  -2   1   4     1291.07     1529.08     19.57 o 
  -1   1   4     4772.85     5538.60     34.81 o 
   0   1   4       13.69       16.61      4.44 o 
   1   1   4     4471.16     3847.28     28.78 o 
   2   1   4     4920.01     4729.00     33.79 o 
   3   1   4      359.28      339.83     12.40 o 
   4   1   4     1015.49     1151.25     20.59 o 
   5   1   4    12452.10    12797.07     68.15 o 
   6   1   4       17.07       15.25      9.10 o 
   7   1   4     4453.72     4094.62     49.95 o 
   8   1   4      272.99      243.36     17.29 o 
   9   1   4     1565.82     1528.51     35.84 o 
  10   1   4     1662.01     1643.88     39.14 o 
  11   1   4      701.65      726.54     34.59 o 
  12   1   4      303.13      386.37     51.65 o 
 -13   2   4        0.58        0.00     22.07 o 
 -12   2   4      492.83      386.82     39.71 o 
 -11   2   4        2.88       13.08     20.02 o 
 -10   2   4      487.91      542.00     35.50 o 
 -10   2   4      554.60      601.85     44.71 o 
  -9   2   4      301.28      308.32     35.72 o 
  -9   2   4      191.70      216.73     24.01 o 
  -8   2   4      217.28      215.71     31.06 o 
  -8   2   4      213.52      246.77     23.21 o 
  -7   2   4      514.50      500.02     20.48 o 
  -7   2   4      521.25      564.42     36.75 o 
  -6   2   4     6817.43     6722.73     87.83 o 
  -6   2   4     6800.00     6578.92     56.43 o 
  -5   2   4     3482.34     3787.44     40.39 o 
  -5   2   4     3871.88     4140.35     67.12 o 
  -4   2   4     4868.20     4329.10     95.45 o 
  -4   2   4     4725.19     4236.49     35.84 o 
  -3   2   4    11075.16    11572.55     52.90 o 
  -2   2   4    61148.90    61534.73    134.82 o 
  -1   2   4     6912.83     7640.97     41.53 o 
   0   2   4    44080.28    47709.17    105.58 o 
   1   2   4     1608.60     1661.85     21.05 o 
   2   2   4    46776.64    46748.71    106.15 o 
   3   2   4      755.20      995.15     16.04 o 
   4   2   4     1046.88      941.91     19.45 o 
   5   2   4     2851.56     2942.23     34.02 o 
   6   2   4      127.58      101.48     10.69 o 
   7   2   4       49.38       37.32     10.13 o 
   8   2   4       27.55       40.73     10.69 o 
   9   2   4      802.14      904.25     29.01 o 
  10   2   4      488.25      408.44     27.87 o 
  11   2   4      162.61      112.41     21.62 o 
  12   2   4      188.30      146.31     23.66 o 
  13   2   4      441.35      455.20     43.57 o 
 -13   3   4       32.72       43.80     25.94 o 
 -12   3   4      297.28      233.23     33.68 o 
 -11   3   4      339.59      275.44     59.05 o 
 -11   3   4      324.41      410.03     50.63 o 
 -10   3   4       82.44       73.95     34.13 o 
 -10   3   4      172.89      186.70     36.75 o 
  -9   3   4     3031.11     2952.02     74.29 o 
  -9   3   4     2784.32     2677.37     62.01 o 
  -8   3   4      264.82      380.00     35.72 o 
  -8   3   4      224.74      274.30     24.35 o 
  -7   3   4     6505.27     6305.53     81.92 o 
  -7   3   4     7383.86     6606.68     96.14 o 
  -6   3   4      117.20      101.37     28.90 o 
  -6   3   4        0.09       10.58      7.40 o 
  -5   3   4     4349.31     4729.35     74.75 o 
  -5   3   4     2969.01     3238.26     33.22 o 
  -4   3   4      512.76      468.51     12.29 o 
  -3   3   4     1683.39     1923.98     19.91 o 
  -2   3   4     6056.03     6238.52     34.81 o 
  -1   3   4      462.15      240.17      9.33 o 
   0   3   4      659.89      629.27     12.40 o 
   1   3   4     8921.80     9567.46     46.53 o 
   1   3   4     8984.94    10467.04    115.48 o 
   2   3   4      113.38       69.97      7.40 o 
   2   3   4      940.68      821.08     45.17 o 
   3   3   4    10544.54    10612.21     49.60 o 
   4   3   4      206.60      210.48     10.47 o 
   5   3   4    10104.17    10991.30     57.91 o 
   6   3   4      857.26      736.55     17.98 o 
   7   3   4     6431.54     6005.74     49.26 o 
   8   3   4      293.43      254.85     15.81 o 
   9   3   4     1806.60     1761.40     39.25 o 
  10   3   4      662.11      722.79     29.35 o 
  11   3   4      111.10      145.85     22.30 o 
  12   3   4      476.94      481.93     33.68 o 
  13   3   4        2.72        2.96     17.98 o 
 -13   4   4      214.67      158.71     48.01 o 
 -13   4   4      267.37      230.04     65.19 o 
 -12   4   4      856.58      759.88     81.69 o 
 -12   4   4      819.79      776.15     68.38 o 
 -11   4   4       51.55       39.71     35.61 o 
 -11   4   4       51.40       29.92     30.95 o 
 -10   4   4       81.69      114.11     35.61 o 
 -10   4   4        0.14       23.55     28.78 o 
  -9   4   4      532.84      522.89     43.12 o 
  -9   4   4      513.06      587.63     57.23 o 
  -8   4   4      733.80      671.59     33.22 o 
  -8   4   4      744.41      681.94     43.23 o 
  -7   4   4      193.43      204.67     32.42 o 
  -7   4   4      191.66      180.55     19.57 o 
  -6   4   4    11007.68    10822.35     99.78 o 
  -6   4   4    11190.73    10828.95    119.23 o 
  -5   4   4      116.30      148.70     29.24 o 
  -5   4   4       99.35      121.17     13.77 o 
  -4   4   4     9838.80     9247.19     63.94 o 
  -4   4   4     9869.29     9556.31    139.14 o 
  -3   4   4       21.74       24.35      5.23 o 
  -2   4   4    41586.75    42646.82    116.27 o 
  -2   4   4    44764.36    44139.72    216.62 o 
  -1   4   4     7300.88     7700.93     46.42 o 
  -1   4   4     8417.87     8738.18     89.65 o 
   0   4   4     8593.78     8443.51     46.99 o 
   0   4   4     9767.75     9696.24    105.12 o 
   1   4   4     8176.66     7878.52     44.94 o 
   1   4   4     9174.01     9474.05    114.11 o 
   2   4   4    28941.96    27649.98    209.68 o 
   2   4   4    23260.92    22644.52     78.84 o 
   3   4   4      713.17      680.69     16.50 o 
   3   4   4      716.14      679.33     47.78 o 
   4   4   4      223.20      133.57     10.35 o 
   4   4   4     1567.25     1300.52     61.66 o 
   5   4   4      124.14      135.96     10.92 o 
   5   4   4      137.71      148.24     41.07 o 
   6   4   4     1339.97     1242.38     22.53 o 
   7   4   4       12.95       56.54      9.22 o 
   7   4   4       39.14       55.86     36.29 o 
   8   4   4       77.66      119.46     14.90 o 
   8   4   4      177.90      209.57     42.89 o 
   9   4   4      214.87      192.96     47.33 o 
   9   4   4      144.78      159.51     19.45 o 
  10   4   4      596.91      567.15     40.84 o 
  10   4   4      596.93      572.38     62.46 o 
  11   4   4        1.13       13.54     16.38 o 
  12   4   4      269.26      191.48     25.94 o 
  13   4   4      385.77      339.38     41.19 o 
 -13   5   4      227.21      280.90     52.79 o 
 -13   5   4      249.01      265.77     67.58 o 
 -12   5   4      272.45      277.37     50.51 o 
 -12   5   4      290.96      300.92     65.42 o 
 -11   5   4     2059.65     2239.24     77.71 o 
 -11   5   4     1950.90     2225.70    105.47 o 
 -10   5   4      253.05      196.37     38.68 o 
 -10   5   4      179.11      139.37     38.57 o 
  -9   5   4     1535.58     1550.36     82.94 o 
  -9   5   4     1595.48     1459.91     60.30 o 
  -8   5   4      119.33      163.60     33.45 o 
  -8   5   4      110.70      176.46     35.38 o 
  -7   5   4    13101.14    13741.26    116.27 o 
  -7   5   4    14937.97    15194.45    153.93 o 
  -6   5   4      395.06      378.29     20.37 o 
  -6   5   4      448.31      447.23     37.09 o 
  -5   5   4    16872.60    16041.71    143.58 o 
  -5   5   4    14727.00    14778.51     95.00 o 
  -4   5   4     1707.11     2019.78     31.74 o 
  -4   5   4     1763.27     2185.20     80.32 o 
  -3   5   4    10389.15    10755.45     49.49 o 
  -2   5   4      416.46      422.77     12.51 o 
  -1   5   4     1792.19     1939.79     26.05 o 
   0   5   4      119.00      160.42     10.69 o 
   0   5   4      135.26      137.09     29.47 o 
   1   5   4       29.91       57.68      8.53 o 
   1   5   4      274.74      265.43     34.70 o 
   2   5   4      187.37      126.29     10.24 o 
   2   5   4      244.26      173.27     34.70 o 
   3   5   4    17686.72    17631.54     74.41 o 
   4   5   4      411.11      510.95     16.27 o 
   5   5   4    15706.35    15980.61     77.14 o 
   6   5   4      389.75      386.37     15.02 o 
   7   5   4    13446.14    13638.75     98.53 o 
   7   5   4    15235.84    15896.31    200.69 o 
   8   5   4       78.33      115.02     44.26 o 
   8   5   4       63.20      108.42     15.13 o 
   9   5   4      438.51      479.89     24.69 o 
   9   5   4      648.28      600.82     62.92 o 
  10   5   4      541.22      479.89     39.25 o 
  10   5   4      565.69      536.09     64.74 o 
  11   5   4      796.06      831.89     49.60 o 
  11   5   4     1062.56     1055.68     81.80 o 
  12   5   4      135.51      152.45     25.37 o 
  13   5   4      159.60      292.39     40.16 o 
 -13   6   4        0.27        0.46     55.63 o 
 -13   6   4        0.27        0.80     37.32 o 
 -12   6   4      491.40      506.62     62.69 o 
 -12   6   4      545.76      494.22     51.08 o 
 -11   6   4       95.00      114.00     38.34 o 
 -11   6   4       83.84       70.65     39.02 o 
 -10   6   4      152.38       81.00     37.43 o 
 -10   6   4      450.15      341.65     43.46 o 
  -9   6   4      919.54      884.80     52.90 o 
  -9   6   4      908.48      831.10     66.33 o 
  -8   6   4      761.18      824.50     62.92 o 
  -8   6   4     1015.75     1008.92     52.90 o 
  -7   6   4      100.24      113.77     22.53 o 
  -7   6   4      119.01      145.63     33.22 o 
  -6   6   4       13.33       19.34     10.81 o 
  -6   6   4      197.25      169.52     33.56 o 
  -5   6   4      844.47      810.05     25.71 o 
  -5   6   4     1138.96     1017.34     46.30 o 
  -4   6   4     1536.57     1283.00     26.74 o 
  -4   6   4     1541.60     1349.66     67.58 o 
  -3   6   4     1683.35     1712.25     20.82 o 
  -2   6   4     4670.94     4798.86     35.61 o 
  -1   6   4        4.10       25.03      6.94 o 
   0   6   4    17148.90    16526.94     67.12 o 
   1   6   4       69.99      111.72      9.22 o 
   2   6   4     3367.35     3278.65     31.40 o 
   3   6   4     2753.61     2824.48     29.69 o 
   4   6   4       36.83       26.05      7.40 o 
   5   6   4     2155.75     2181.79     27.87 o 
   6   6   4     1346.36     1284.36     27.99 o 
   7   6   4      137.38      176.12     16.72 o 
   7   6   4      151.08      144.60     45.96 o 
   8   6   4     1863.54     1867.78     40.73 o 
   8   6   4     1967.52     1983.37     88.51 o 
   9   6   4       80.91       62.35     19.11 o 
   9   6   4      205.01      240.51     56.89 o 
  10   6   4     2179.81     1983.37     56.77 o 
  10   6   4     2200.63     2060.96    101.60 o 
  11   6   4       81.67       77.14     26.17 o 
  11   6   4       93.12      100.23     55.29 o 
  12   6   4      397.93      380.68     42.44 o 
 -13   7   4      490.14      557.02     40.27 o 
 -12   7   4       64.82      116.62     41.75 o 
 -12   7   4       44.67       75.54     41.30 o 
 -11   7   4     1446.84     1659.80     97.84 o 
 -11   7   4     1630.86     1839.34     75.66 o 
 -10   7   4       41.24       20.82     29.47 o 
 -10   7   4       76.40       87.03     37.77 o 
  -9   7   4     9432.44     9470.29    142.78 o 
  -9   7   4     8715.39     8427.81    186.93 o 
  -8   7   4       28.63       31.40     19.68 o 
  -8   7   4       41.56       27.76     35.16 o 
  -7   7   4     6020.33     5903.46    101.37 o 
  -7   7   4     6291.25     6180.72    107.63 o 
  -6   7   4      600.14      590.13     34.81 o 
  -6   7   4      641.91      627.11     44.14 o 
  -5   7   4     2422.69     2411.26     36.98 o 
  -5   7   4     2964.53     2871.92     98.41 o 
  -4   7   4      111.69       89.31     11.95 o 
  -4   7   4      117.25       89.54     45.17 o 
  -3   7   4      701.24      706.63     16.50 o 
  -3   7   4     1137.84     1064.10     64.85 o 
  -2   7   4     4741.57     5279.66     39.71 o 
  -1   7   4      399.50      480.11     15.13 o 
   0   7   4        4.52       18.77      7.51 o 
   1   7   4     3914.27     4023.40     36.18 o 
   2   7   4     1035.42     1165.47     21.16 o 
   3   7   4     3196.02     3337.70     33.33 o 
   4   7   4       40.73       62.23      8.42 o 
   5   7   4     3966.36     3908.60     45.96 o 
   6   7   4      305.78      260.08     16.38 o 
   7   7   4     1983.23     1957.66     36.29 o 
   8   7   4       94.71      173.61     22.41 o 
   8   7   4       98.62      177.71     54.61 o 
   9   7   4     5249.01     5293.76     87.83 o 
   9   7   4     6439.60     6870.97    163.49 o 
  10   7   4      257.36      239.03     27.65 o 
  10   7   4      262.99      192.16     60.64 o 
  11   7   4     1347.14     1419.63     64.96 o 
  12   7   4      147.54      207.63     35.38 o 
 -12   8   4      445.20      387.39     51.54 o 
 -12   8   4      307.89      336.53     60.07 o 
 -11   8   4       22.04        0.00     32.31 o 
 -11   8   4       31.30        0.00     36.41 o 
 -10   8   4      151.57       97.27     39.14 o 
 -10   8   4       11.00       26.05     30.83 o 
  -9   8   4      787.82      711.41     64.39 o 
  -9   8   4      796.49      731.21     53.24 o 
  -8   8   4      525.60      570.22     48.69 o 
  -8   8   4      523.79      536.09     40.05 o 
  -7   8   4      765.74      773.87     51.54 o 
  -7   8   4      619.81      610.72     38.91 o 
  -6   8   4     1025.74      996.52     53.02 o 
  -6   8   4      971.27     1004.37     44.48 o 
  -5   8   4      995.36      991.17     35.27 o 
  -5   8   4      996.51     1074.11     71.68 o 
  -4   8   4     2781.73     2395.22     92.95 o 
  -4   8   4     2184.76     1829.66     33.11 o 
  -3   8   4     1104.37     1136.12     21.39 o 
  -3   8   4     1104.80     1016.66     64.85 o 
  -2   8   4     4848.36     4775.99     39.71 o 
  -1   8   4     1120.68     1045.10     20.25 o 
   0   8   4      794.17      713.23     17.75 o 
   1   8   4     2845.25     2920.50     32.65 o 
   2   8   4     2578.99     2440.16     30.04 o 
   3   8   4        3.17        0.00      6.94 o 
   4   8   4     4369.96     4383.03     48.58 o 
   5   8   4        8.43       11.38      9.10 o 
   6   8   4      398.72      435.40     20.02 o 
   7   8   4     1068.24     1068.08     29.01 o 
   8   8   4       13.26        4.66     15.02 o 
   8   8   4       84.81       49.60     52.68 o 
   9   8   4      171.07      103.53     56.32 o 
   9   8   4       63.44       40.39     17.86 o 
  10   8   4     1029.03      913.58     43.69 o 
  10   8   4     1030.53      953.29     83.39 o 
  11   8   4       67.79       32.20     19.23 o 
  12   8   4     1005.16      977.98     60.07 o 
 -12   9   4       10.45       15.70     42.55 o 
 -12   9   4       10.45        7.96     36.41 o 
 -11   9   4     1232.56     1324.75     70.54 o 
 -11   9   4     1175.85     1258.42     90.68 o 
 -10   9   4       24.24       26.28     38.57 o 
 -10   9   4       21.91       44.37     34.02 o 
  -9   9   4      167.31      174.87     41.41 o 
  -9   9   4      112.15      150.18     29.69 o 
  -8   9   4      199.26      121.73     26.62 o 
  -8   9   4      245.33      173.16     41.64 o 
  -7   9   4     3751.83     3814.17     93.97 o 
  -7   9   4     3272.85     3169.89     81.12 o 
  -6   9   4      298.54      336.42     31.63 o 
  -6   9   4      321.33      338.47     42.55 o 
  -5   9   4     1873.86     1690.30     46.19 o 
  -5   9   4     2326.26     2129.34     95.11 o 
  -4   9   4       17.46       50.06     14.79 o 
  -4   9   4       32.10       65.19     47.78 o 
  -3   9   4     2247.61     2160.17     30.04 o 
  -3   9   4     3123.21     2878.18     99.66 o 
  -2   9   4      721.18      642.69     17.86 o 
  -1   9   4      106.14      121.28     10.58 o 
   0   9   4       12.96       16.27      7.96 o 
   1   9   4       13.25       50.06      9.10 o 
   2   9   4       57.55       80.78     10.13 o 
   3   9   4     6409.68     6388.47     59.27 o 
   4   9   4      107.15      101.14     12.86 o 
   5   9   4     3311.68     3177.05     45.05 o 
   6   9   4      166.81      238.69     17.63 o 
   7   9   4     3506.23     3395.04     59.05 o 
   8   9   4      337.21      400.93     31.17 o 
   8   9   4      364.43      325.84     62.92 o 
   9   9   4      403.83      452.35     32.65 o 
   9   9   4      419.15      471.92     68.49 o 
  10   9   4       17.00       40.73     19.68 o 
  11   9   4      415.16      529.60     38.34 o 
 -11  10   4       77.81       77.71     43.01 o 
 -11  10   4       73.89      115.48     43.80 o 
 -10  10   4      211.31      137.89     43.92 o 
 -10  10   4      167.96      139.37     30.49 o 
  -9  10   4      124.75       52.56     40.62 o 
  -9  10   4      103.73       91.59     27.42 o 
  -8  10   4      107.55      166.67     29.69 o 
  -8  10   4      123.76      181.01     43.80 o 
  -7  10   4        0.88       20.25     19.45 o 
  -7  10   4      203.36      221.85     44.37 o 
  -6  10   4      740.20      831.67     44.83 o 
  -6  10   4      741.08      791.73     55.07 o 
  -5  10   4       28.18        0.00     48.24 o 
  -5  10   4       20.00       13.65     14.79 o 
  -4  10   4     4262.01     3993.59     68.04 o 
  -4  10   4     4662.53     4615.57    131.41 o 
  -3  10   4      609.49      615.61     29.92 o 
  -3  10   4      618.80      634.96     64.85 o 
  -2  10   4     2261.63     2166.43     35.04 o 
  -1  10   4        2.74        4.21      7.85 o 
   0  10   4     6046.12     5805.28     49.04 o 
   1  10   4       96.44      141.30     11.83 o 
   2  10   4      550.99      500.82     17.63 o 
   3  10   4       68.19      110.93     13.42 o 
   4  10   4     2931.93     2876.36     43.69 o 
   5  10   4       59.90       67.12     12.97 o 
   6  10   4        6.42       10.13     13.77 o 
   7  10   4     1482.21     1376.86     40.96 o 
   8  10   4      118.67      111.27     22.19 o 
   8  10   4      133.36       74.52     57.23 o 
   9  10   4      153.87      100.00     22.98 o 
  10  10   4      317.35      325.84     32.77 o 
  11  10   4       28.66       48.13     21.62 o 
 -11  11   4      388.07      426.98     55.63 o 
 -11  11   4      306.30      343.93     59.16 o 
 -10  11   4      205.21      220.37     47.78 o 
 -10  11   4      138.50      129.13     31.86 o 
  -9  11   4     2400.53     2529.58     90.11 o 
  -9  11   4     2124.46     2230.82     78.16 o 
  -8  11   4      311.64      406.62     50.86 o 
  -8  11   4      230.61      282.49     35.50 o 
  -7  11   4      671.87      729.04     57.11 o 
  -7  11   4      582.85      583.42     41.75 o 
  -6  11   4     1029.77     1045.56     60.64 o 
  -6  11   4     1014.06     1075.36     51.08 o 
  -5  11   4       42.65       82.94     22.87 o 
  -5  11   4      220.89      220.94     44.48 o 
  -4  11   4     1160.46     1194.14     42.10 o 
  -4  11   4     1200.24     1203.70     83.85 o 
  -3  11   4      657.81      670.22     32.31 o 
  -3  11   4      907.71      912.44     75.66 o 
  -2  11   4      134.18      139.37     13.20 o 
  -2  11   4      179.65      157.35     54.38 o 
  -1  11   4       54.84       46.42      9.78 o 
   0  11   4      295.77      238.46     14.79 o 
   1  11   4      611.71      470.10     18.20 o 
   2  11   4      332.86      396.04     20.14 o 
   3  11   4     1829.30     1597.34     34.36 o 
   4  11   4      291.21      311.50     19.68 o 
   5  11   4     1304.75     1183.56     31.63 o 
   6  11   4      114.99      156.44     20.48 o 
   7  11   4      651.66      780.35     33.79 o 
   8  11   4      593.19      581.71     36.75 o 
   9  11   4     2020.93     2112.73     64.28 o 
  10  11   4      488.34      573.75     39.02 o 
  11  11   4      598.63      756.24     45.51 o 
 -10  12   4       72.75       54.84     45.39 o 
 -10  12   4        0.23        0.00     22.75 o 
  -9  12   4       49.46       74.86     28.33 o 
  -9  12   4       56.05       30.38     43.46 o 
  -8  12   4       54.03       49.49     42.44 o 
  -8  12   4        2.11       16.95     22.07 o 
  -7  12   4      300.78      270.43     49.26 o 
  -7  12   4      298.52      237.78     34.59 o 
  -6  12   4      158.35      258.26     33.11 o 
  -6  12   4      170.48      282.83     48.81 o 
  -5  12   4       97.56       67.12     22.75 o 
  -5  12   4      101.56       48.01     42.32 o 
  -4  12   4     3552.42     3638.51     71.22 o 
  -4  12   4     3579.90     3826.46    131.86 o 
  -3  12   4      841.15      752.37     35.72 o 
  -3  12   4      848.30      747.48     74.06 o 
  -2  12   4     4561.11     4571.77    137.09 o 
  -2  12   4     4176.21     4221.47     71.33 o 
  -1  12   4       93.77      102.28     12.29 o 
   0  12   4     2233.92     1935.47     32.31 o 
   1  12   4      322.91      373.74     20.71 o 
   2  12   4     2817.56     2955.31     46.19 o 
   3  12   4       52.31       52.68     13.65 o 
   4  12   4      201.16      222.54     18.89 o 
   5  12   4       29.29       16.61     14.90 o 
   6  12   4       88.80      162.24     21.28 o 
   7  12   4       16.60       18.20     15.70 o 
   8  12   4      380.04      290.34     30.60 o 
   9  12   4       48.19       47.56     21.28 o 
  10  12   4      530.86      448.71     38.34 o 
 -10  13   4       45.76       59.50     20.48 o 
  -9  13   4      297.81      369.19     42.32 o 
  -9  13   4      310.27      393.31     55.75 o 
  -8  13   4        9.26        0.00     43.01 o 
  -8  13   4        0.55       21.50     24.12 o 
  -7  13   4     2268.43     2373.94     79.30 o 
  -7  13   4     2456.00     2506.60     91.36 o 
  -6  13   4      272.58      266.11     35.16 o 
  -6  13   4      284.20      281.13     50.17 o 
  -5  13   4      416.40      427.78     39.02 o 
  -5  13   4      726.39      749.30     58.82 o 
  -4  13   4      315.38      351.55     30.72 o 
  -4  13   4      318.84      409.01     70.54 o 
  -3  13   4     2142.35     1921.14     53.47 o 
  -3  13   4     2470.60     2202.26    108.88 o 
  -2  13   4      118.88       93.97     20.25 o 
  -2  13   4      123.72       85.67     59.16 o 
  -1  13   4       98.10       83.05     17.07 o 
   0  13   4      563.56      526.42     27.31 o 
   1  13   4      799.58      735.64     26.85 o 
   2  13   4       35.40       58.71     14.22 o 
   3  13   4     2402.88     2321.84     43.92 o 
   4  13   4       25.35       31.29     13.20 o 
   5  13   4     2269.15     2156.07     51.65 o 
   6  13   4       85.07      165.88     21.84 o 
   7  13   4     1373.07     1407.46     53.24 o 
   8  13   4       63.70       73.15     22.53 o 
   9  13   4       91.19      112.63     25.83 o 
  -9  14   4       11.27        0.00     16.95 o 
  -8  14   4       22.78       40.73     46.99 o 
  -8  14   4        3.89        0.00     23.21 o 
  -7  14   4      261.97      180.55     50.29 o 
  -7  14   4      252.36      211.96     34.47 o 
  -6  14   4      276.95      287.50     52.33 o 
  -6  14   4      276.93      295.46     36.86 o 
  -5  14   4       95.39       88.63     25.60 o 
  -5  14   4      132.90      141.87     46.19 o 
  -4  14   4     3146.87     3193.89    131.52 o 
  -4  14   4     3086.14     3204.70     71.90 o 
  -3  14   4      396.86      490.69     33.90 o 
  -3  14   4      443.87      514.93     74.75 o 
  -2  14   4     1271.41     1176.05     44.14 o 
  -2  14   4     1457.41     1275.83     90.90 o 
  -1  14   4      199.38      173.84     25.26 o 
   0  14   4     1406.61     1382.32     39.59 o 
   1  14   4      197.46      277.03     24.01 o 
   2  14   4     1361.59     1318.72     35.16 o 
   3  14   4      344.16      292.39     21.84 o 
   4  14   4      444.53      501.50     30.60 o 
   5  14   4      274.62      288.30     26.05 o 
   6  14   4        0.19        6.48     19.00 o 
   7  14   4       70.31       56.89     22.30 o 
   8  14   4      138.29       71.45     23.89 o 
  -8  15   4       23.67        4.89     24.46 o 
  -8  15   4       23.67        0.00     48.92 o 
  -7  15   4      204.93      225.61     54.84 o 
  -7  15   4      175.17      249.50     37.77 o 
  -6  15   4        8.64        0.00     45.74 o 
  -6  15   4        2.21        0.00     21.84 o 
  -5  15   4      115.97      139.82     29.69 o 
  -5  15   4      190.80      217.76     50.63 o 
  -4  15   4       45.54       13.42     43.69 o 
  -4  15   4       45.49       12.63     20.59 o 
  -3  15   4      260.83      200.81     26.85 o 
  -3  15   4      401.93      335.51     69.17 o 
  -2  15   4       50.32       38.68     19.00 o 
  -2  15   4       50.51       64.62     59.62 o 
  -1  15   4       11.01       13.20     18.54 o 
   0  15   4       19.44       18.20     18.54 o 
   1  15   4      900.03      842.82     34.36 o 
   2  15   4        1.36        7.96     15.02 o 
   3  15   4     1032.91     1054.88     38.91 o 
   4  15   4        0.43        0.80     15.70 o 
   5  15   4      547.76      605.15     39.25 o 
   6  15   4       47.07       75.77     24.23 o 
   7  15   4      217.86      268.16     32.65 o 
  -7  16   4       90.12       70.54     21.50 o 
  -6  16   4      360.45      455.65     46.99 o 
  -6  16   4      376.31      414.35     58.93 o 
  -5  16   4       94.11      113.77     31.29 o 
  -5  16   4       97.43      104.90     50.63 o 
  -4  16   4     1463.84     1578.00     78.84 o 
  -4  16   4     1395.82     1476.06     65.19 o 
  -3  16   4        1.47        0.00     18.32 o 
  -3  16   4        2.62        0.00     59.05 o 
  -2  16   4     1402.84     1511.56     68.60 o 
  -2  16   4     1529.86     1593.48    105.12 o 
  -1  16   4       11.89       34.36     20.71 o 
   0  16   4     1571.39     1697.35     56.54 o 
   1  16   4      107.98      137.21     25.26 o 
   2  16   4      929.81      952.15     37.43 o 
   3  16   4        8.45        0.00     19.68 o 
   3  16   4        8.66       92.72     62.80 o 
   4  16   4      497.96      604.81     34.13 o 
   5  16   4       24.31       20.02     21.16 o 
   6  16   4      116.12      108.77     26.74 o 
  -5  17   4      100.38      110.81     51.65 o 
  -5  17   4       43.13       70.08     29.13 o 
  -4  17   4        3.31       50.06     48.81 o 
  -4  17   4        0.81        5.69     24.69 o 
  -3  17   4       21.49       29.92     27.42 o 
  -3  17   4       45.19        0.00     59.50 o 
  -2  17   4       15.76       38.45     28.56 o 
  -2  17   4       16.36        0.00     61.21 o 
  -1  17   4        0.05        0.00     18.66 o 
   0  17   4       58.30       21.28     20.25 o 
   1  17   4      240.93      262.36     31.17 o 
   2  17   4        4.43        0.00     19.45 o 
   3  17   4      173.47      154.96     35.27 o 
   3  17   4      176.40      228.91     69.40 o 
   4  17   4       18.37       46.19     65.30 o 
   4  17   4       18.26        0.00     24.57 o 
   5  17   4      424.97      599.69     85.90 o 
   5  17   4      419.08      547.35     52.45 o 
  -3  18   4      101.82      145.17     52.45 o 
  -3  18   4       88.17       88.17     45.96 o 
  -2  18   4      322.10      302.06     34.93 o 
  -1  18   4       13.93       35.72     22.87 o 
   0  18   4       67.91       67.01     23.66 o 
   1  18   4       46.88       63.26     30.72 o 
   2  18   4      257.05      333.69     45.85 o 
   3  18   4      111.96      157.35     71.11 o 
   3  18   4       99.91      110.70     51.08 o 
 -13   0   5       63.12      112.75     44.14 o 
 -11   0   5     1058.25     1047.15     69.74 o 
  -9   0   5     4127.60     4135.69    111.27 o 
  -7   0   5     6409.53     6261.50    108.54 o 
  -7   0   5     5781.92     5662.49    116.05 o 
  -5   0   5    10012.99    10755.11     93.41 o 
  -3   0   5     1284.84     1162.97     31.63 o 
  -1   0   5    39664.18    36684.31    126.29 o 
   1   0   5     1682.11     1312.23     20.48 o 
   3   0   5    11141.53    11040.22     69.29 o 
   5   0   5    16583.11    16806.02    134.02 o 
   7   0   5     4594.23     4694.30     78.84 o 
   9   0   5     3559.67     3464.33     76.11 o 
  11   0   5        6.14       18.09     19.00 o 
 -13   1   5       10.86        2.62     30.38 o 
 -12   1   5      790.34      623.69     44.14 o 
 -11   1   5     3151.89     3203.11     67.35 o 
 -10   1   5        0.17       14.90     14.56 o 
  -9   1   5      105.88       95.91     14.34 o 
  -8   1   5       63.49       39.93     13.77 o 
  -8   1   5      312.12      306.27     49.49 o 
  -7   1   5       61.41       62.23     10.92 o 
  -7   1   5       75.70      106.49     41.98 o 
  -6   1   5     7333.03     6677.67     50.40 o 
  -5   1   5      496.26      436.54     15.59 o 
  -4   1   5     3649.13     3316.08     32.77 o 
  -3   1   5     1120.01     1226.00     20.59 o 
  -2   1   5    30383.16    30057.04     91.47 o 
  -1   1   5      507.82      552.36     14.22 o 
   0   1   5    55039.15    56207.86    121.85 o 
   1   1   5       48.41       69.74      7.74 o 
   2   1   5    27110.17    26588.04     87.15 o 
   3   1   5       91.27      175.32     10.58 o 
   4   1   5      237.38      153.70     10.92 o 
   5   1   5      139.86      155.87     11.60 o 
   6   1   5      354.15      286.59     17.18 o 
   7   1   5      104.64      138.12     14.22 o 
   8   1   5     1820.06     1872.90     38.57 o 
   9   1   5     1279.14     1303.36     35.16 o 
  10   1   5      521.38      402.29     24.46 o 
  11   1   5     2224.02     2289.19     56.89 o 
  12   1   5      831.28      753.85     66.10 o 
  13   1   5        1.98        0.46     30.04 o 
 -13   2   5      378.36      468.85     44.83 o 
 -12   2   5       30.53       15.13     20.82 o 
 -11   2   5     1546.55     1575.16     63.26 o 
 -10   2   5      393.84      369.41     27.76 o 
  -9   2   5     3985.66     3798.13     54.50 o 
  -8   2   5     1148.39     1117.46     35.38 o 
  -8   2   5     1395.86     1425.10     71.11 o 
  -7   2   5    11253.51    11537.97     98.98 o 
  -7   2   5    12537.07    12078.27    163.72 o 
  -6   2   5      777.71      669.20     19.91 o 
  -6   2   5      861.79      724.49     54.72 o 
  -5   2   5     9725.66    10116.29     57.68 o 
  -4   2   5     2080.95     2026.83     25.94 o 
  -3   2   5     5790.35     6257.86     42.44 o 
  -2   2   5     2912.77     3130.52     30.04 o 
  -1   2   5      579.90      520.62     14.34 o 
   0   2   5      220.45      298.31     12.63 o 
   1   2   5     3973.43     3895.18     33.68 o 
   2   2   5     5532.72     5761.82     34.36 o 
   3   2   5    17002.51    17825.41     65.19 o 
   4   2   5      696.87      629.72     17.63 o 
   5   2   5    16472.23    16656.41     82.37 o 
   6   2   5      615.49      557.25     18.77 o 
   7   2   5     9395.98     9775.09     79.98 o 
   8   2   5     1811.59     1961.87     39.48 o 
   9   2   5     4681.49     4502.26     60.41 o 
  10   2   5     2019.42     1883.25     50.51 o 
  11   2   5      183.67      263.61     22.53 o 
  12   2   5      205.33      270.55     35.50 o 
  13   2   5      240.49      291.03     52.90 o 
 -13   3   5       12.85       55.18     25.03 o 
 -12   3   5      102.64       61.78     25.48 o 
 -11   3   5        0.03       12.74     20.48 o 
 -10   3   5        7.57        9.67     15.59 o 
  -9   3   5      165.04      172.82     17.41 o 
  -8   3   5     2484.17     2544.49     91.47 o 
  -8   3   5     2478.14     2425.03     49.83 o 
  -7   3   5      320.07      340.74     21.84 o 
  -7   3   5      329.61      322.20     49.95 o 
  -6   3   5      993.83      886.16     60.41 o 
  -6   3   5      651.57      413.56     15.59 o 
  -5   3   5       13.63       49.49      7.51 o 
  -4   3   5     6327.69     5778.09     40.84 o 
  -3   3   5     1173.10     1302.79     20.48 o 
  -2   3   5     8915.05     8495.16     49.26 o 
  -1   3   5     3756.80     3754.10     29.01 o 
   0   3   5    25759.26    26604.09     78.50 o 
   1   3   5      746.62      691.39     12.06 o 
   2   3   5     1629.57     1370.14     17.75 o 
   3   3   5       68.34      117.18      8.65 o 
   4   3   5     3623.18     3249.30     31.06 o 
   5   3   5      746.76      965.23     19.45 o 
   6   3   5     2505.49     2715.83     32.65 o 
   7   3   5       69.84       97.50     10.47 o 
   8   3   5       44.17       54.50     11.38 o 
   9   3   5       20.28       17.41     11.72 o 
  10   3   5      816.79      703.79     29.58 o 
  11   3   5       17.61       18.20     16.38 o 
  12   3   5     1008.56      940.20     52.56 o 
  13   3   5      145.51      159.51     33.22 o 
 -13   4   5      533.02      557.71     50.17 o 
 -12   4   5       29.41       17.18     21.62 o 
 -11   4   5     1715.38     1703.61     52.56 o 
 -10   4   5       17.68       33.11     16.95 o 
  -9   4   5     3194.92     3178.65     63.14 o 
  -8   4   5       70.38       79.64     15.47 o 
  -8   4   5      214.16      225.72     53.02 o 
  -7   4   5     6221.63     5927.01     71.56 o 
  -7   4   5     7013.31     6812.95    138.80 o 
  -6   4   5     1024.42     1044.19     64.17 o 
  -6   4   5     1011.93     1051.02     31.40 o 
  -5   4   5     1706.12     1727.50     32.08 o 
  -4   4   5       82.94       67.69      7.51 o 
  -3   4   5     1709.69     1854.35     22.19 o 
  -2   4   5     2167.73     2312.05     24.69 o 
  -1   4   5        9.64       49.83      7.17 o 
   0   4   5      651.94      672.96     14.68 o 
   1   4   5     1696.60     1407.80     18.89 o 
   2   4   5      968.14      949.19     16.84 o 
   3   4   5      516.33      538.36     14.56 o 
   4   4   5      602.37      624.94     16.04 o 
   5   4   5     4035.88     3600.85     35.61 o 
   6   4   5       91.48      103.87     10.24 o 
   7   4   5     5795.34     5681.38     49.38 o 
   8   4   5     1052.51     1155.80     28.90 o 
   9   4   5     3924.01     3982.67     59.27 o 
  10   4   5      164.08      194.09     19.57 o 
  11   4   5      554.36      582.05     43.01 o 
  12   4   5        5.58        0.00     20.37 o 
  13   4   5       39.26       57.91     28.67 o 
 -13   5   5       60.13       45.39     25.83 o 
 -12   5   5      172.18       80.32     27.76 o 
 -11   5   5      429.48      330.16     29.81 o 
 -10   5   5      722.28      792.30     37.66 o 
  -9   5   5       77.80       81.92     18.20 o 
  -8   5   5      566.27      611.18     54.61 o 
  -8   5   5      574.93      650.88     46.08 o 
  -7   5   5       34.64        0.00     30.15 o 
  -7   5   5       22.06        0.11     13.42 o 
  -6   5   5     5042.76     4518.98     68.60 o 
  -6   5   5     5056.34     4611.36     86.01 o 
  -5   5   5      447.76      500.14     18.32 o 
  -4   5   5     7112.96     6147.50     51.31 o 
  -3   5   5     1519.11     1627.15     21.39 o 
  -2   5   5     7140.21     7037.42     43.12 o 
  -1   5   5       12.08       12.40      6.26 o 
   0   5   5    12806.00    11517.49     60.87 o 
   0   5   5    14555.39    13070.35    136.18 o 
   1   5   5      389.86      277.37     13.31 o 
   1   5   5      391.51      284.54     37.89 o 
   2   5   5     5808.55     5972.29     40.73 o 
   3   5   5      233.68      307.30     12.97 o 
   4   5   5     3972.39     3585.26     34.47 o 
   5   5   5      588.95      635.52     17.52 o 
   6   5   5       99.40       96.93     10.01 o 
   7   5   5       92.05       69.06     10.69 o 
   8   5   5       63.39       63.26     13.20 o 
   9   5   5       68.72       45.62     12.63 o 
  10   5   5       99.90       95.11     25.03 o 
  11   5   5      497.59      391.94     39.71 o 
  12   5   5      569.27      538.93     45.28 o 
 -13   6   5      310.34      434.04     47.33 o 
 -12   6   5       62.68       32.77     19.45 o 
 -11   6   5      515.61      527.67     34.59 o 
 -10   6   5       65.26      110.93     26.62 o 
 -10   6   5      131.51      181.58     56.32 o 
  -9   6   5     1810.57     1733.41    100.23 o 
  -9   6   5     1670.19     1766.41     61.21 o 
  -8   6   5     1164.81     1155.34     57.11 o 
  -8   6   5     1163.87     1162.74     71.68 o 
  -7   6   5     1540.61     1507.01     75.77 o 
  -7   6   5     1931.04     1896.90     64.39 o 
  -6   6   5      360.76      332.78     18.54 o 
  -6   6   5      384.48      309.68     53.47 o 
  -5   6   5     6626.86     6422.37     55.63 o 
  -4   6   5      333.54      334.03     16.04 o 
  -3   6   5      881.24      975.59     17.86 o 
  -2   6   5      419.33      334.26     13.42 o 
  -1   6   5     1364.70     1381.18     21.84 o 
   0   6   5      182.68      201.37     11.04 o 
   1   6   5     9029.22     8016.30     48.81 o 
   2   6   5      508.39      412.53     15.81 o 
   3   6   5     4453.36     4632.87     38.91 o 
   4   6   5       13.77       21.05      7.51 o 
   5   6   5    11386.31    11191.88     63.60 o 
   6   6   5      173.64      176.69     14.34 o 
   7   6   5     2858.06     2729.14     41.98 o 
   8   6   5        6.89        0.57      9.78 o 
   9   6   5     1027.68     1043.28     35.38 o 
  10   6   5      484.99      516.63     33.90 o 
  11   6   5       50.02       91.70     28.10 o 
  12   6   5       20.32       23.44     24.69 o 
 -12   7   5       84.11       63.71     22.64 o 
 -11   7   5       20.94        2.39     16.84 o 
 -10   7   5       84.74       58.25     23.44 o 
 -10   7   5      149.49       59.05     53.47 o 
  -9   7   5       22.21       24.23     21.05 o 
  -9   7   5       76.79       93.29     55.41 o 
  -8   7   5     2095.78     1908.62     71.11 o 
  -8   7   5     2029.23     1913.97     90.45 o 
  -7   7   5     1761.12     1518.27     61.78 o 
  -7   7   5     1467.87     1428.85     53.47 o 
  -6   7   5     4235.72     4146.27     88.74 o 
  -6   7   5     4228.91     4181.99     82.26 o 
  -5   7   5        8.94        6.83     10.13 o 
  -5   7   5       18.22       32.42     48.13 o 
  -4   7   5    11238.68    11066.39     72.70 o 
  -3   7   5     2054.67     2112.84     26.05 o 
  -2   7   5    10267.18     9913.89     56.32 o 
  -1   7   5      639.24      531.08     15.81 o 
   0   7   5     8156.54     7690.69     50.17 o 
   1   7   5     1401.57     1345.46     22.75 o 
   2   7   5      120.72       95.11      9.56 o 
   3   7   5     1153.07     1195.28     22.30 o 
   4   7   5     3620.41     3528.15     36.52 o 
   5   7   5       67.89      110.59     12.63 o 
   6   7   5       49.85       39.14     10.35 o 
   7   7   5     2146.66     1961.98     37.20 o 
   8   7   5      487.23      435.06     21.84 o 
   9   7   5      399.52      343.47     29.92 o 
  10   7   5      473.97      504.46     35.38 o 
  11   7   5       98.13      177.03     32.42 o 
  12   7   5      286.35      277.37     38.11 o 
 -12   8   5       97.01       71.11     29.58 o 
 -12   8   5       97.49       49.60     58.71 o 
 -11   8   5     1481.76     1467.99     65.65 o 
 -11   8   5     1487.85     1576.64    110.59 o 
 -10   8   5      337.05      388.64     39.02 o 
 -10   8   5      338.04      355.88     69.40 o 
  -9   8   5     1206.39     1232.37     63.60 o 
  -9   8   5     1140.44     1177.64     80.21 o 
  -8   8   5      425.27      465.21     37.54 o 
  -8   8   5      450.61      502.53     48.35 o 
  -7   8   5     3298.67     3197.08     79.18 o 
  -7   8   5     3615.91     3476.27     88.97 o 
  -6   8   5      240.78      194.89     22.07 o 
  -6   8   5      306.41      106.49     54.72 o 
  -5   8   5       82.07      110.81     52.22 o 
  -5   8   5       10.74      102.39     17.41 o 
  -4   8   5     1347.74     1522.03     29.69 o 
  -3   8   5      573.24      536.20     15.93 o 
  -2   8   5      595.72      619.82     17.41 o 
  -1   8   5      454.56      435.06     15.36 o 
   0   8   5        0.04        6.14      7.28 o 
   1   8   5      518.57      438.70     15.70 o 
   2   8   5      667.64      639.73     18.20 o 
   3   8   5     9430.73     9072.32     58.36 o 
   4   8   5      548.96      611.29     21.39 o 
   5   8   5      522.15      504.80     20.71 o 
   6   8   5      480.37      378.40     19.57 o 
   7   8   5     2322.28     2211.25     40.62 o 
   8   8   5      185.54      254.62     26.62 o 
   9   8   5      482.80      571.59     35.04 o 
  10   8   5        7.24       35.27     18.66 o 
  11   8   5       44.60      104.33     23.89 o 
  12   8   5        3.49        0.00     24.23 o 
 -12   9   5      218.54      169.06     28.56 o 
 -11   9   5       67.38       11.95     57.45 o 
 -11   9   5       67.37       11.04     24.69 o 
 -10   9   5        0.05        4.32     21.39 o 
 -10   9   5      108.68       90.45     59.73 o 
  -9   9   5      103.01       96.02     26.74 o 
  -9   9   5      147.92       86.69     61.44 o 
  -8   9   5     1382.33     1151.13     63.48 o 
  -8   9   5      907.51      754.98     46.19 o 
  -7   9   5       64.00       53.70     40.16 o 
  -7   9   5       51.00       73.61     22.98 o 
  -6   9   5     1435.58     1442.84     45.62 o 
  -6   9   5     1437.77     1452.40     86.69 o 
  -5   9   5       38.17       39.71     52.22 o 
  -5   9   5       31.27       30.04     14.79 o 
  -4   9   5     3330.77     3070.45     50.63 o 
  -3   9   5     1913.18     1955.38     33.90 o 
  -2   9   5    19247.76    19340.04     85.90 o 
  -1   9   5      201.80       86.58     10.01 o 
   0   9   5     5561.90     4917.29     44.48 o 
   1   9   5      319.40      342.56     15.59 o 
   2   9   5    14131.54    13997.01     75.09 o 
   3   9   5      256.58      279.76     16.95 o 
   4   9   5      591.37      526.99     21.28 o 
   5   9   5       50.55       71.45     12.63 o 
   6   9   5       16.05       36.86     11.95 o 
   7   9   5       95.16      131.63     21.84 o 
   8   9   5     3475.78     2954.06     68.83 o 
   9   9   5      328.75      224.47     27.42 o 
  10   9   5      795.18      699.58     40.39 o 
  11   9   5        0.12        0.00     18.20 o 
 -11  10   5      792.80      903.11     56.32 o 
 -11  10   5      843.37      939.41     97.62 o 
 -10  10   5        9.57        0.00     59.16 o 
 -10  10   5        9.42        0.00     20.93 o 
  -9  10   5     2528.61     2462.91     80.55 o 
  -9  10   5     2628.92     2809.57     92.38 o 
  -8  10   5       99.59      178.51     30.26 o 
  -8  10   5      119.15      150.52     45.17 o 
  -7  10   5      356.77      390.46     37.32 o 
  -7  10   5      436.81      455.88     51.99 o 
  -6  10   5      104.18       80.09     56.43 o 
  -6  10   5       80.38       43.57     17.98 o 
  -5  10   5     3172.20     2906.96    115.14 o 
  -5  10   5     2516.71     2410.47     57.00 o 
  -4  10   5       88.85       77.59     15.47 o 
  -3  10   5      116.51      133.45     14.34 o 
  -2  10   5       97.67       83.85     10.58 o 
  -1  10   5     1287.58     1343.64     25.71 o 
   0  10   5       47.04       23.21      8.87 o 
   1  10   5     3169.34     2902.18     36.52 o 
   2  10   5       33.33       22.19      9.33 o 
   3  10   5     3893.37     3737.03     48.58 o 
   4  10   5       16.58       10.81     10.69 o 
   5  10   5     4798.35     4734.58     57.34 o 
   6  10   5      174.23      195.34     17.86 o 
   7  10   5      585.89      635.41     36.41 o 
   8  10   5      143.14      226.29     27.31 o 
   9  10   5      734.36      773.53     41.30 o 
  10  10   5        1.17        0.68     17.41 o 
  11  10   5      370.18      498.43     40.62 o 
 -11  11   5      402.64      407.07     38.34 o 
 -10  11   5      205.80      168.95     27.31 o 
 -10  11   5      260.68      126.97     68.60 o 
  -9  11   5      580.23      491.72     45.51 o 
  -9  11   5      587.34      483.98     55.07 o 
  -8  11   5       61.17       63.48     44.94 o 
  -8  11   5       59.98       94.20     26.62 o 
  -7  11   5      479.83      417.99     39.82 o 
  -7  11   5      556.92      444.62     52.56 o 
  -6  11   5     1972.29     2202.72     58.82 o 
  -6  11   5     2010.36     2125.58    109.68 o 
  -5  11   5       80.92       68.60     19.45 o 
  -5  11   5      143.44       80.78     59.84 o 
  -4  11   5     3182.81     3099.35     55.63 o 
  -3  11   5      741.56      761.92     29.69 o 
  -2  11   5     1746.17     1708.04     34.13 o 
  -1  11   5      754.16      746.00     21.39 o 
   0  11   5     5836.96     5427.56     50.86 o 
   1  11   5      204.53      169.29     13.65 o 
   2  11   5       39.62       80.21     13.20 o 
   3  11   5      274.36      255.64     18.09 o 
   4  11   5      893.39      872.74     28.10 o 
   5  11   5      457.66      424.82     23.10 o 
   6  11   5      278.66      400.13     31.97 o 
   7  11   5      564.34      486.37     35.16 o 
   8  11   5        8.73       16.84     17.86 o 
   9  11   5       52.05       11.26     18.54 o 
  10  11   5      401.71      340.74     34.81 o 
 -10  12   5      108.89      125.38     26.17 o 
 -10  12   5      111.56       59.96     70.08 o 
  -9  12   5      726.22      824.16     65.30 o 
  -9  12   5      594.69      626.76     47.67 o 
  -8  12   5       29.03       16.16     44.03 o 
  -8  12   5       17.30        0.00     20.25 o 
  -7  12   5      341.75      412.76     40.39 o 
  -7  12   5      450.20      484.89     55.63 o 
  -6  12   5      601.10      503.32     74.75 o 
  -6  12   5      571.69      478.52     34.59 o 
  -5  12   5      268.82      293.19     28.44 o 
  -5  12   5      644.73      514.70     71.79 o 
  -4  12   5      102.36       79.98     17.52 o 
  -3  12   5      500.72      447.46     26.85 o 
  -2  12   5        1.40       17.52     13.54 o 
  -1  12   5        7.83       17.63     10.01 o 
   0  12   5       11.48        7.05     10.01 o 
   1  12   5      379.26      376.47     20.71 o 
   2  12   5        9.99       16.04     12.40 o 
   3  12   5     5261.63     5049.61     61.21 o 
   4  12   5       70.97       71.90     14.45 o 
   5  12   5     2751.83     2942.00     56.20 o 
   6  12   5      215.28      123.10     22.98 o 
   7  12   5      793.84      857.83     42.78 o 
   8  12   5       85.89      153.59     27.08 o 
   9  12   5      962.83     1184.81     52.45 o 
  10  12   5       19.58        8.65     20.82 o 
  -9  13   5       11.20        0.00     46.65 o 
  -9  13   5        0.31        0.00     22.07 o 
  -8  13   5        3.01       51.77     25.03 o 
  -8  13   5       23.71        0.00     45.39 o 
  -7  13   5      220.13      132.77     49.04 o 
  -7  13   5      213.25      168.72     31.51 o 
  -6  13   5      700.20      624.72     81.12 o 
  -6  13   5      649.39      618.00     37.66 o 
  -5  13   5      449.02      406.50     71.90 o 
  -5  13   5      428.34      430.28     33.79 o 
  -4  13   5     2127.05     2179.17     51.08 o 
  -3  13   5       55.79       62.01     16.72 o 
  -2  13   5     1914.60     1896.33     45.51 o 
  -1  13   5      427.89      358.95     25.37 o 
   0  13   5      415.53      411.17     21.96 o 
   1  13   5      340.18      318.56     20.71 o 
   2  13   5     1587.13     1616.12     37.43 o 
   3  13   5       73.73       30.83     13.42 o 
   4  13   5      878.35      972.97     35.61 o 
   5  13   5      151.40      105.69     23.32 o 
   6  13   5      371.92      393.99     33.79 o 
   7  13   5       50.32       38.11     21.16 o 
   8  13   5      151.54      110.24     24.69 o 
   9  13   5       79.74       36.86     21.84 o 
  -8  14   5        7.37       16.95     49.04 o 
  -8  14   5        4.89       19.00     24.69 o 
  -7  14   5      674.22      748.73     50.97 o 
  -7  14   5      752.04      763.74     66.10 o 
  -6  14   5       43.99       33.33     64.28 o 
  -6  14   5       18.51        4.78     19.68 o 
  -5  14   5      569.34      558.27     31.51 o 
  -4  14   5        1.81       12.17     15.81 o 
  -3  14   5      178.04      140.39     20.82 o 
  -2  14   5      148.99      146.54     20.71 o 
  -1  14   5       25.20       43.01     19.11 o 
   0  14   5      118.44      110.81     22.87 o 
   1  14   5     1185.38     1271.05     34.36 o 
   2  14   5      120.69       65.53     15.47 o 
   3  14   5      307.15      273.73     21.73 o 
   4  14   5      215.14      232.21     27.76 o 
   5  14   5     1335.18     1355.24     51.65 o 
   6  14   5      186.48      274.07     31.86 o 
   7  14   5      569.65      694.80     42.32 o 
   8  14   5       18.16       25.37     21.39 o 
  -7  15   5        0.45        0.00     49.60 o 
  -7  15   5        0.42       17.63     25.60 o 
  -6  15   5      199.64      292.96     39.36 o 
  -6  15   5      199.91      270.09     54.84 o 
  -5  15   5        2.89        0.00     16.04 o 
  -4  15   5      368.67      501.50     32.42 o 
  -3  15   5      249.73      287.95     26.39 o 
  -2  15   5      561.50      494.56     29.81 o 
  -1  15   5        3.75        5.01     18.20 o 
   0  15   5      785.73      819.49     40.73 o 
   1  15   5      119.37      128.22     19.91 o 
   2  15   5      210.35      249.61     21.50 o 
   3  15   5        1.45        0.00     14.79 o 
   4  15   5       70.59       89.42     23.66 o 
   5  15   5        1.59        0.00     18.66 o 
   6  15   5        1.98       32.77     21.05 o 
   7  15   5        0.20       29.24     21.16 o 
  -6  16   5       37.61       52.68     51.88 o 
  -6  16   5       17.81       12.63     25.60 o 
  -5  16   5      345.28      387.05     31.51 o 
  -4  16   5       32.24        0.00     16.38 o 
  -3  16   5       72.31       90.68     20.02 o 
  -2  16   5        0.14        0.00     18.09 o 
  -1  16   5      106.62       51.54     21.84 o 
   0  16   5       47.70       63.26     21.96 o 
   1  16   5       79.64       50.63     20.82 o 
   2  16   5      315.01      534.95     46.19 o 
   3  16   5      619.58      615.73     39.25 o 
   4  16   5       15.71        2.73     20.82 o 
   5  16   5      514.96      606.51     42.21 o 
   6  16   5      144.92      222.08     31.86 o 
  -5  17   5      136.67      127.76     24.69 o 
  -4  17   5      525.22      651.34     35.95 o 
  -3  17   5       44.89       65.87     23.89 o 
  -2  17   5      798.35      875.92     46.08 o 
  -1  17   5      355.40      442.91     36.98 o 
   0  17   5      606.84      633.48     40.84 o 
   1  17   5       77.12      127.76     32.08 o 
   2  17   5      399.43      455.88     73.72 o 
   3  17   5       94.30      200.92     36.07 o 
   4  17   5       51.64       22.41     29.92 o 
  -2  18   5       15.24        8.31     21.39 o 
  -1  18   5       82.19       76.23     25.37 o 
   0  18   5        9.17        0.00     22.98 o 
   1  18   5      136.86      130.15     50.86 o 
 -12   0   6       75.42       61.32     35.16 o 
 -10   0   6      687.11      772.73     60.41 o 
  -8   0   6     1174.03     1089.70     39.59 o 
  -6   0   6     8746.04     8669.92     92.38 o 
  -4   0   6    10670.97     9931.18     76.80 o 
  -2   0   6      789.03      785.36     22.75 o 
   0   0   6    20302.81    19789.89     93.41 o 
   2   0   6       41.92       94.66      9.33 o 
   4   0   6      114.34       34.02     14.56 o 
   6   0   6      239.45      199.44     22.41 o 
   8   0   6      259.97      195.46     26.05 o 
  10   0   6      448.50      410.14     35.16 o 
  12   0   6      829.57      759.99     66.90 o 
 -13   1   6      640.38      662.60     72.93 o 
 -12   1   6        8.44       11.95     21.05 o 
 -11   1   6     2105.75     2060.05     55.75 o 
 -10   1   6      345.44      322.20     26.96 o 
  -9   1   6     2662.23     2506.15     54.84 o 
  -8   1   6        3.87        0.00     10.24 o 
  -7   1   6     2880.72     2840.41     36.75 o 
  -6   1   6      175.17      236.98     13.77 o 
  -5   1   6     7697.18     8029.04     54.95 o 
  -4   1   6        8.38       30.60      8.31 o 
  -3   1   6       13.23       53.36      8.53 o 
  -2   1   6      716.03      997.89     19.80 o 
  -1   1   6      316.43      288.98     10.92 o 
   0   1   6        1.67       25.83      5.80 o 
   1   1   6     4074.64     3457.39     32.20 o 
   2   1   6      780.01      918.59     18.77 o 
   3   1   6     1635.48     1630.68     24.92 o 
   4   1   6       90.92      100.12     10.01 o 
   5   1   6     9843.65     9645.05     64.62 o 
   6   1   6      836.59      837.81     25.83 o 
   7   1   6     3356.07     3131.32     48.35 o 
   8   1   6      515.17      495.24     24.46 o 
   9   1   6     1143.52     1139.87     35.16 o 
  10   1   6       50.52       50.40     15.25 o 
  11   1   6      643.98      683.65     36.41 o 
  12   1   6       32.30       34.02     20.48 o 
  13   1   6      105.97      192.16     46.76 o 
 -13   2   6       21.73       21.62     23.66 o 
 -12   2   6      378.35      285.45     36.07 o 
 -11   2   6       57.46       36.98     23.10 o 
 -10   2   6     1108.88     1064.67     40.16 o 
  -9   2   6      164.06      135.16     16.84 o 
  -8   2   6     1672.65     1632.16     36.41 o 
  -7   2   6      222.94      183.85     16.27 o 
  -6   2   6      322.92      146.42     11.72 o 
  -5   2   6      436.28      413.56     15.93 o 
  -4   2   6    12899.14    13329.86     67.92 o 
  -3   2   6      441.53      472.04     15.59 o 
  -2   2   6     6484.60     5516.98     42.44 o 
  -1   2   6      107.51       52.11      8.53 o 
   0   2   6    18014.13    20302.09     71.79 o 
   1   2   6       25.35       40.62      8.19 o 
   2   2   6      403.71      237.55     12.74 o 
   3   2   6      906.91      967.62     16.16 o 
   4   2   6     3903.36     3952.74     34.02 o 
   5   2   6       75.32       37.66      8.76 o 
   6   2   6     1857.50     2201.47     34.25 o 
   7   2   6      388.87      336.65     20.14 o 
   8   2   6       39.64       27.76     12.51 o 
   9   2   6      616.12      593.09     27.42 o 
  10   2   6     3812.80     3713.48     70.88 o 
  11   2   6        2.29        0.00     14.68 o 
  12   2   6      955.89      877.29     51.65 o 
  13   2   6      167.00      164.40     46.19 o 
 -13   3   6     1261.42     1264.22     65.30 o 
 -12   3   6       11.83        0.00     19.00 o 
 -11   3   6     2133.80     2065.17     72.81 o 
 -10   3   6      642.38      633.82     33.90 o 
  -9   3   6     2486.43     2539.25     46.87 o 
  -8   3   6      324.69      292.39     20.14 o 
  -7   3   6     6870.01     6651.62     67.24 o 
  -6   3   6     1971.68     1899.06     36.18 o 
  -5   3   6     1815.52     2020.91     27.76 o 
  -4   3   6      422.16      429.49     15.25 o 
  -3   3   6      558.17      474.08     15.81 o 
  -2   3   6     1432.01     1361.16     22.98 o 
  -1   3   6      625.22      447.69     15.59 o 
   0   3   6        0.16       18.43      7.85 o 
   1   3   6     6793.22     7052.78     49.95 o 
   2   3   6      255.83      320.61     14.79 o 
   3   3   6     8102.79     7282.59     43.01 o 
   4   3   6        4.81        2.16      6.37 o 
   5   3   6     5018.80     5122.65     42.32 o 
   6   3   6      503.97      490.81     15.59 o 
   7   3   6     4200.48     4134.78     43.35 o 
   8   3   6      230.61      205.02     16.27 o 
   9   3   6      353.20      368.50     27.87 o 
  10   3   6       74.76      129.93     21.28 o 
  11   3   6      312.13      367.94     30.60 o 
  12   3   6       44.52       19.11     23.44 o 
 -13   4   6       14.10        0.00     23.21 o 
 -12   4   6      121.04       90.90     27.31 o 
 -11   4   6       26.65        9.33     21.73 o 
 -10   4   6      286.63      344.27     29.13 o 
  -9   4   6      150.51      154.27     21.28 o 
  -8   4   6      695.25      673.75     26.17 o 
  -7   4   6      517.83      502.53     22.53 o 
  -6   4   6     7246.16     7086.11     67.92 o 
  -5   4   6      263.06      344.38     13.20 o 
  -4   4   6     4445.37     4291.10     38.11 o 
  -3   4   6     1285.37     1351.83     23.10 o 
  -2   4   6    21046.27    21342.41     77.14 o 
  -1   4   6      402.00      511.97     14.34 o 
   0   4   6     4296.64     4222.84     32.54 o 
   1   4   6      377.89      416.63     12.06 o 
   2   4   6    13993.84    13239.41     58.48 o 
   3   4   6      544.05      559.53     15.02 o 
   4   4   6      187.25      169.97     10.92 o 
   5   4   6      286.78      276.12     12.74 o 
   6   4   6       43.27       37.89      8.42 o 
   7   4   6        0.35       19.68      8.53 o 
   8   4   6      199.93      175.21     17.86 o 
   9   4   6      367.72      322.43     27.53 o 
  10   4   6      617.91      612.20     33.79 o 
  11   4   6       26.19       28.33     23.89 o 
  12   4   6      638.59      594.23     47.44 o 
 -13   5   6      391.81      575.23     51.20 o 
 -12   5   6       22.23        0.00     21.96 o 
 -11   5   6     1235.21     1109.61     45.62 o 
 -10   5   6        1.13        0.46     16.04 o 
  -9   5   6     1827.69     1810.78     51.31 o 
  -8   5   6       34.09       26.17     15.36 o 
  -7   5   6     4560.39     4244.00     55.63 o 
  -6   5   6      237.73      236.76     17.29 o 
  -5   5   6     3307.52     3562.85     48.13 o 
  -4   5   6       15.21        0.00      6.03 o 
  -3   5   6     1107.06     1205.40     20.37 o 
  -2   5   6      727.58      911.19     18.54 o 
  -1   5   6      759.41      571.36     15.47 o 
   0   5   6      360.12      413.33     13.77 o 
   1   5   6     4084.64     4414.77     35.27 o 
   2   5   6      457.17      502.87     14.68 o 
   3   5   6    10876.67    11027.71     58.25 o 
   4   5   6      396.87      530.40     16.16 o 
   5   5   6     9838.79     9975.32     60.98 o 
   6   5   6      162.79      120.26     11.26 o 
   7   5   6     7204.34     7132.98     65.30 o 
   8   5   6      559.97      446.44     24.23 o 
   9   5   6      811.83      824.38     32.20 o 
  10   5   6       48.26       76.00     25.37 o 
  11   5   6       85.05      144.49     30.38 o 
  12   5   6       19.25       12.86     22.75 o 
 -12   6   6      214.89      125.94     30.49 o 
 -11   6   6      198.84      158.03     25.48 o 
 -10   6   6      651.28      500.14     34.59 o 
  -9   6   6      804.68      737.12     36.86 o 
  -8   6   6     1417.44     1436.02     45.62 o 
  -7   6   6      596.46      629.27     31.63 o 
  -6   6   6      995.36      840.08     27.42 o 
  -5   6   6      199.81      157.57     13.77 o 
  -4   6   6    12060.96    11973.37     76.34 o 
  -3   6   6     1416.04     1362.52     22.07 o 
  -2   6   6    17825.63    18196.07     76.45 o 
  -1   6   6       34.79       26.28      7.51 o 
   0   6   6    17708.51    18095.61     75.43 o 
   1   6   6      349.51      373.51     14.22 o 
   2   6   6     6877.16     6610.78     46.30 o 
   3   6   6      188.35      192.27     11.60 o 
   4   6   6     3395.52     3354.31     35.72 o 
   5   6   6      251.44      212.07     12.86 o 
   6   6   6      377.76      397.29     18.66 o 
   7   6   6      538.69      593.43     23.66 o 
   8   6   6        1.30       15.47     12.51 o 
   9   6   6      181.81      239.37     21.96 o 
  10   6   6     1138.09     1052.72     44.60 o 
  11   6   6       37.29       24.57     23.21 o 
  12   6   6      527.39      553.04     46.99 o 
 -12   7   6      251.68      293.87     32.31 o 
 -11   7   6      468.38      497.86     36.29 o 
 -10   7   6      135.06      167.24     25.37 o 
  -9   7   6     1293.47     1348.19     47.90 o 
  -8   7   6       22.20        0.00     15.81 o 
  -7   7   6     1176.30     1169.91     41.19 o 
  -6   7   6        7.06        3.19     11.38 o 
  -5   7   6      634.58      593.66     21.16 o 
  -4   7   6      132.68      222.42     15.36 o 
  -3   7   6      108.98      207.18     11.72 o 
  -2   7   6      312.29      366.00     14.56 o 
  -1   7   6       26.87       34.36      7.96 o 
   0   7   6      159.04      208.88     12.17 o 
   1   7   6     9188.10     8929.43     55.86 o 
   2   7   6        0.77       21.39      7.96 o 
   3   7   6     2129.57     1709.86     26.62 o 
   4   7   6       81.01       62.80      9.67 o 
   5   7   6     4702.72     4724.91     47.90 o 
   6   7   6      304.71      356.79     22.07 o 
   7   7   6     3470.05     3608.59     58.02 o 
   8   7   6      507.32      496.04     26.51 o 
   9   7   6     1465.08     1483.12     50.29 o 
  10   7   6       80.93       87.03     21.96 o 
  11   7   6      243.54      342.56     40.05 o 
  12   7   6       84.21       94.77     30.15 o 
 -12   8   6      101.51       68.60     23.78 o 
 -11   8   6       35.34       21.73     20.37 o 
 -10   8   6      126.82      155.41     25.48 o 
  -9   8   6      191.42      166.33     24.23 o 
  -8   8   6      100.38      158.03     29.13 o 
  -8   8   6      100.83      148.36     62.69 o 
  -7   8   6     1093.69     1119.73     36.29 o 
  -6   8   6     2609.01     2665.08     50.51 o 
  -5   8   6      273.93      207.06     18.89 o 
  -4   8   6     7559.53     7489.31     64.74 o 
  -3   8   6       78.26       85.10     12.29 o 
  -2   8   6     7059.46     7072.69     51.77 o 
  -1   8   6      294.77      317.99     14.22 o 
   0   8   6     6763.87     6200.18     48.92 o 
   1   8   6      217.69      298.65     14.45 o 
   2   8   6     8105.31     8222.34     56.77 o 
   3   8   6        0.66       19.45      8.08 o 
   4   8   6     1488.60     1376.17     29.92 o 
   5   8   6       41.29       67.81     13.99 o 
   6   8   6       47.98       59.27     14.45 o 
   7   8   6      689.55      645.20     28.67 o 
   8   8   6        3.29       25.26     13.77 o 
   9   8   6       99.55       41.98     19.00 o 
  10   8   6       84.25       66.67     21.28 o 
  11   8   6        2.58       12.51     19.00 o 
 -11   9   6      655.21      876.83     45.39 o 
 -10   9   6        3.35       15.93     19.23 o 
  -9   9   6     2185.86     2322.41    125.26 o 
  -9   9   6     1976.50     2057.43     72.47 o 
  -8   9   6      117.90      154.50     23.89 o 
  -8   9   6      190.57      204.22     68.60 o 
  -7   9   6     1450.28     1409.05     41.19 o 
  -6   9   6      326.50      395.81     25.26 o 
  -5   9   6     1535.72     1415.65     38.34 o 
  -4   9   6       10.65       15.47     10.69 o 
  -3   9   6      457.48      416.29     19.57 o 
  -2   9   6      434.63      443.48     16.61 o 
  -1   9   6       13.12       13.99      8.42 o 
   0   9   6        0.11       26.74      8.65 o 
   1   9   6     1627.47     1605.99     27.65 o 
   2   9   6      433.00      413.90     16.95 o 
   3   9   6     2813.03     2577.82     39.82 o 
   4   9   6       54.03       26.51     12.29 o 
   5   9   6     6000.85     5678.76     71.11 o 
   6   9   6      206.50      307.52     22.87 o 
   7   9   6     4735.70     4825.60     70.54 o 
   8   9   6      531.97      456.22     33.45 o 
   9   9   6     1532.62     1667.20     55.98 o 
  10   9   6       33.80       62.92     20.93 o 
  11   9   6      431.00      527.33     40.39 o 
 -11  10   6       20.07        0.91     20.02 o 
 -10  10   6       21.57        2.39     65.19 o 
 -10  10   6        3.77        0.00     21.50 o 
  -9  10   6        7.56        0.00     19.80 o 
  -9  10   6        7.81        0.00     60.64 o 
  -8  10   6       48.83      112.97     22.53 o 
  -8  10   6       59.76       80.21     63.83 o 
  -7  10   6       50.72       40.27     16.61 o 
  -6  10   6      536.63      560.89     28.67 o 
  -5  10   6       74.40       74.86     16.50 o 
  -4  10   6     3664.89     3690.05     58.71 o 
  -3  10   6      740.66      705.04     24.57 o 
  -2  10   6     3338.81     3060.55     43.92 o 
  -1  10   6      846.98      724.49     20.82 o 
   0  10   6     4995.26     4866.21     47.44 o 
   1  10   6      848.07      791.73     21.96 o 
   2  10   6     1212.87     1146.81     25.37 o 
   3  10   6      301.43      278.17     18.54 o 
   4  10   6      310.34      341.88     22.87 o 
   5  10   6      326.28      362.59     24.01 o 
   6  10   6       61.49       57.23     15.13 o 
   7  10   6      599.52      515.72     34.59 o 
   8  10   6       80.04       30.26     19.00 o 
   9  10   6        1.81        0.00     16.04 o 
  10  10   6      130.25      135.61     26.05 o 
 -10  11   6       94.64      109.11     73.38 o 
 -10  11   6       94.47      169.86     34.36 o 
  -9  11   6     1394.99     1506.67     54.50 o 
  -9  11   6     1479.66     1775.40    120.82 o 
  -8  11   6        4.46        0.00     15.47 o 
  -8  11   6       19.57        0.00     62.23 o 
  -7  11   6      715.09      759.08     33.90 o 
  -6  11   6       17.66        0.00     14.22 o 
  -5  11   6      804.94      681.94     31.17 o 
  -4  11   6      396.56      365.43     25.03 o 
  -3  11   6        9.93       45.05     14.34 o 
  -2  11   6       37.99       31.97     11.83 o 
  -1  11   6      129.04      161.78     13.77 o 
   0  11   6      195.43      192.61     14.56 o 
   1  11   6     3355.03     3118.46     40.39 o 
   2  11   6       12.42       32.31     12.17 o 
   3  11   6      538.18      521.07     26.17 o 
   4  11   6      495.61      497.18     26.39 o 
   5  11   6     1775.31     1716.80     43.92 o 
   6  11   6      683.90      797.31     32.88 o 
   7  11   6      284.93      379.43     32.77 o 
   8  11   6      110.61      160.53     25.71 o 
   9  11   6      619.84      762.95     42.78 o 
  10  11   6        1.24        9.78     19.45 o 
 -10  12   6       74.33      109.56     26.74 o 
  -9  12   6      156.90      116.05     25.03 o 
  -9  12   6      158.39       15.13     71.22 o 
  -8  12   6       58.15       89.77     22.75 o 
  -8  12   6       94.71       50.17     72.70 o 
  -7  12   6       28.91       16.72     15.93 o 
  -6  12   6     1255.86     1367.87     43.35 o 
  -5  12   6       90.19      134.70     20.93 o 
  -4  12   6     1710.83     1731.94     45.17 o 
  -3  12   6      585.56      606.06     29.24 o 
  -2  12   6     1885.41     2008.74     45.74 o 
  -1  12   6      254.93      342.22     20.37 o 
   0  12   6     2107.62     1760.95     32.42 o 
   1  12   6      399.86      374.42     21.16 o 
   2  12   6     3023.36     3035.98     48.01 o 
   3  12   6      100.78       84.99     17.18 o 
   4  12   6      968.88     1004.71     35.38 o 
   5  12   6      126.32       82.94     17.86 o 
   6  12   6        3.68        0.00     16.38 o 
   7  12   6      170.18      131.52     25.60 o 
   8  12   6      267.66      185.11     27.31 o 
   9  12   6       10.86        0.00     17.41 o 
  -9  13   6      552.55      559.07     40.16 o 
  -9  13   6      552.55      653.73     96.48 o 
  -8  13   6       50.27        0.00     73.15 o 
  -8  13   6       47.46       28.56     20.82 o 
  -7  13   6      984.79     1138.51     42.55 o 
  -6  13   6        5.65       14.45     16.16 o 
  -5  13   6      426.45      350.64     27.76 o 
  -4  13   6       10.26        3.07     15.25 o 
  -3  13   6      190.06      182.60     21.39 o 
  -2  13   6       83.85       95.34     18.20 o 
  -1  13   6      117.36      152.79     19.45 o 
   0  13   6        6.17        5.23     11.95 o 
   1  13   6      282.71      276.92     20.37 o 
   2  13   6       56.74       50.06     16.38 o 
   3  13   6     3163.87     3270.57     60.07 o 
   4  13   6      980.49     1214.85     39.59 o 
   5  13   6      680.82      668.63     38.91 o 
   6  13   6       89.78       68.72     22.19 o 
   7  13   6      964.27     1050.67     48.81 o 
   8  13   6       20.57       48.69     22.75 o 
  -8  14   6       86.00       27.99     79.07 o 
  -8  14   6       37.60       78.50     22.53 o 
  -7  14   6       17.85       19.34     18.20 o 
  -6  14   6      203.17      276.58     27.19 o 
  -5  14   6       98.54       85.21     19.80 o 
  -4  14   6      665.38      722.90     34.47 o 
  -3  14   6       10.49        0.00     14.90 o 
  -2  14   6     3053.50     3175.46     60.30 o 
  -1  14   6      920.42      972.86     42.44 o 
   0  14   6      636.24      694.69     37.32 o 
   1  14   6      138.18      167.02     20.82 o 
   2  14   6      127.24      161.67     20.71 o 
   3  14   6        0.45        0.00     12.86 o 
   4  14   6        4.49       10.69     15.13 o 
   5  14   6      196.03      154.96     26.51 o 
   6  14   6       76.98       45.17     22.19 o 
   7  14   6       15.56        0.00     19.23 o 
   8  14   6      354.34      282.49     34.02 o 
  -7  15   6      299.82      276.01     29.01 o 
  -6  15   6       21.02        5.69     18.09 o 
  -5  15   6       66.89       58.48     19.11 o 
  -4  15   6        6.00        0.00     15.47 o 
  -3  15   6        5.59        0.00     15.81 o 
  -2  15   6       63.58       61.89     22.07 o 
  -1  15   6        6.45        0.00     17.75 o 
   0  15   6       62.47       39.93     25.03 o 
   1  15   6      611.82      603.55     46.19 o 
   2  15   6       20.99       12.17     15.36 o 
   3  15   6       74.42       77.36     18.66 o 
   4  15   6       46.31       57.68     22.30 o 
   5  15   6      526.93      558.05     38.80 o 
   6  15   6        7.27       20.93     21.39 o 
   7  15   6      182.45      249.39     32.77 o 
  -6  16   6       50.91       72.47     21.73 o 
  -5  16   6       13.74        2.96     17.75 o 
  -4  16   6     1100.69     1245.79     45.28 o 
  -3  16   6      108.10      166.11     27.76 o 
  -2  16   6      318.41      305.25     32.99 o 
  -1  16   6       25.39       48.01     28.67 o 
   0  16   6      656.79      676.37     50.29 o 
   1  16   6       12.65       20.71     25.26 o 
   2  16   6      904.75      996.97     56.66 o 
   3  16   6        2.60        0.00     18.66 o 
   4  16   6      160.39      230.61     30.95 o 
   5  16   6      150.06      158.26     28.90 o 
  -4  17   6        1.26       15.25     21.16 o 
  -3  17   6      105.10       86.35     25.71 o 
  -2  17   6        0.03        0.00     24.80 o 
  -1  17   6        0.10       22.53     27.08 o 
   0  17   6        7.97       30.49     25.71 o 
   1  17   6      114.56      126.17     31.86 o 
   2  17   6        2.31        0.00     22.75 o 
   3  17   6      517.06      498.09     49.15 o 
 -13   0   7     1306.36     1386.98    100.69 o 
 -11   0   7     4900.39     4975.43    107.06 o 
  -9   0   7     2142.20     2089.06     65.30 o 
  -7   0   7     5695.80     5681.15     70.08 o 
  -5   0   7      191.07      321.97     19.80 o 
  -3   0   7     7773.45     8510.75     72.36 o 
  -1   0   7      467.49      535.06     19.68 o 
   1   0   7     4071.80     3396.97     36.52 o 
   3   0   7    26932.48    27627.91    120.60 o 
   5   0   7     1361.70     1042.26     41.07 o 
   7   0   7     7091.81     7071.89    105.92 o 
   9   0   7      310.97      279.76     31.97 o 
  11   0   7     1519.51     1742.29     91.93 o 
 -13   1   7       77.84       79.87     29.81 o 
 -12   1   7        9.19       12.74     21.84 o 
 -11   1   7      224.99      160.99     23.66 o 
 -10   1   7        2.05       26.39     16.61 o 
  -9   1   7      352.97      387.62     27.99 o 
  -8   1   7      559.35      559.41     24.35 o 
  -7   1   7     1025.68     1069.11     29.58 o 
  -6   1   7     1637.53     1402.80     27.08 o 
  -5   1   7      246.68      267.48     14.90 o 
  -4   1   7    19375.18    19171.20     87.15 o 
  -3   1   7     5796.76     6020.19     43.57 o 
  -2   1   7     5725.66     5965.01     41.30 o 
  -1   1   7      359.24      369.30     12.40 o 
   0   1   7     9469.11     9108.73     45.85 o 
   1   1   7     3399.51     3455.34     34.47 o 
   2   1   7      414.76      463.73     15.59 o 
   3   1   7     1817.83     2082.69     29.13 o 
   4   1   7     6802.11     6592.00     52.45 o 
   5   1   7       70.70       81.69     10.58 o 
   6   1   7      468.15      565.90     23.78 o 
   7   1   7      520.67      652.02     26.39 o 
   8   1   7     1190.43     1101.53     34.02 o 
   9   1   7     1645.40     1570.04     41.19 o 
  10   1   7     1251.84     1179.01     38.00 o 
  11   1   7       30.45       15.25     16.84 o 
  12   1   7      685.89      728.13     48.01 o 
 -13   2   7      193.91      199.33     36.52 o 
 -12   2   7       63.91       46.76     23.66 o 
 -11   2   7      443.57      492.17     42.55 o 
 -10   2   7      525.57      430.51     30.38 o 
  -9   2   7     8827.14     8668.78     84.87 o 
  -8   2   7        9.92       10.13     11.60 o 
  -7   2   7      867.23      881.16     28.10 o 
  -6   2   7       18.09       16.61      8.65 o 
  -5   2   7     4400.25     4391.45     43.57 o 
  -4   2   7        0.28       11.95      8.08 o 
  -3   2   7      632.08      930.99     21.50 o 
  -2   2   7     2033.42     2217.96     30.15 o 
  -1   2   7      160.38      245.29     11.04 o 
   0   2   7      633.51      520.16     12.06 o 
   1   2   7    13508.90    13774.48     71.22 o 
   2   2   7     3822.96     3731.69     38.11 o 
   3   2   7    17212.23    17768.63     84.76 o 
   4   2   7      626.44      597.07     15.36 o 
   5   2   7    15032.70    15221.64     72.93 o 
   6   2   7       60.27       71.90     11.04 o 
   7   2   7     2475.91     2407.62     45.17 o 
   8   2   7       85.50       83.51     15.47 o 
   9   2   7     6570.78     6492.11     78.27 o 
  10   2   7      485.05      380.22     30.15 o 
  11   2   7      214.78      246.88     27.19 o 
  12   2   7        6.64       30.38     22.53 o 
 -13   3   7       40.30       33.22     25.94 o 
 -12   3   7       33.76       37.20     24.57 o 
 -11   3   7       23.78        8.42     20.82 o 
 -10   3   7       23.03       66.44     24.35 o 
  -9   3   7     1669.19     1510.20     38.91 o 
  -8   3   7       28.85       25.26     12.74 o 
  -7   3   7      103.94       68.72     13.20 o 
  -6   3   7     5087.40     4883.85     58.02 o 
  -5   3   7        1.34       13.54      7.96 o 
  -4   3   7    25248.56    24510.59     98.41 o 
  -3   3   7      181.43      184.99     12.29 o 
  -2   3   7     9954.76     9748.01     61.21 o 
  -1   3   7     3649.75     3585.15     38.11 o 
   0   3   7     8755.11     8091.73     56.32 o 
   1   3   7     3184.73     3259.20     36.98 o 
   2   3   7     1547.28     1486.76     26.39 o 
   3   3   7      289.13      311.28     15.70 o 
   4   3   7     5017.23     5021.40     39.36 o 
   5   3   7        1.60       33.56      7.96 o 
   6   3   7      698.22      624.26     21.62 o 
   7   3   7        6.09       14.11      9.56 o 
   8   3   7     1475.90     1476.29     38.34 o 
   9   3   7      368.98      372.71     28.90 o 
  10   3   7      112.82       86.92     19.80 o 
  11   3   7      161.63      154.96     23.78 o 
  12   3   7      127.55      111.95     28.67 o 
 -13   4   7      313.02      347.68     42.44 o 
 -12   4   7      128.42      103.99     29.58 o 
 -11   4   7     1501.86     1523.85     65.87 o 
 -10   4   7     1091.63     1148.29     44.14 o 
  -9   4   7      751.19      713.57     35.16 o 
  -8   4   7       36.88       44.94     13.31 o 
  -7   4   7      541.34      543.60     24.12 o 
  -6   4   7      361.53      305.70     19.57 o 
  -5   4   7      356.31      306.61     18.77 o 
  -4   4   7       35.00       73.27     10.01 o 
  -3   4   7     1507.63     1640.24     26.74 o 
  -2   4   7     2866.95     3183.43     36.52 o 
  -1   4   7     2313.05     2353.69     32.20 o 
   0   4   7      452.54      434.26     17.29 o 
   1   4   7     2473.98     2064.83     30.95 o 
   2   4   7      350.62      437.90     17.18 o 
   3   4   7    19005.70    19438.45     76.23 o 
   4   4   7       77.32       94.88     11.38 o 
   5   4   7     2983.40     2524.81     37.43 o 
   6   4   7      979.44     1006.65     26.17 o 
   7   4   7     2054.95     2117.96     37.54 o 
   8   4   7      215.52      209.00     19.91 o 
   9   4   7       59.69       45.28     15.81 o 
  10   4   7      376.96      449.40     28.67 o 
  11   4   7      320.01      369.53     32.77 o 
  12   4   7        4.23       16.72     24.01 o 
 -12   5   7      226.11      208.31     35.16 o 
 -11   5   7        8.61        0.00     21.16 o 
 -10   5   7      585.82      476.25     34.02 o 
  -9   5   7       28.47       37.32     17.98 o 
  -8   5   7      401.47      361.45     28.67 o 
  -7   5   7      179.67      241.54     19.23 o 
  -6   5   7     1308.15     1142.49     31.63 o 
  -5   5   7       22.51        7.74     10.69 o 
  -4   5   7    11655.28    11176.06     66.21 o 
  -3   5   7      300.67      314.24     14.90 o 
  -2   5   7     6123.14     5783.43     43.92 o 
  -1   5   7      283.04      336.31     13.31 o 
   0   5   7    22463.20    22400.14     82.94 o 
   1   5   7      275.57      310.82     12.40 o 
   2   5   7     4305.99     4031.93     33.45 o 
   3   5   7       15.23       41.98      7.74 o 
   4   5   7     1693.76     1614.07     30.15 o 
   5   5   7       46.39       44.37     10.35 o 
   6   5   7        0.92        3.30      9.10 o 
   7   5   7        0.13        6.26     10.47 o 
   8   5   7      856.53      817.56     30.95 o 
   9   5   7      111.28       73.38     16.38 o 
  10   5   7     1697.53     1648.31     52.33 o 
  11   5   7       21.27       49.15     24.80 o 
  12   5   7     1056.17     1118.25     62.12 o 
 -12   6   7       49.11       36.29     27.53 o 
 -11   6   7      943.37     1047.26     46.42 o 
 -10   6   7        8.40        0.00     15.70 o 
  -9   6   7     5565.01     5387.62     88.97 o 
  -8   6   7       62.76      111.84     20.59 o 
  -7   6   7     1646.69     1717.03     48.58 o 
  -6   6   7        4.11        0.34     10.92 o 
  -5   6   7     2570.70     2446.08     43.46 o 
  -4   6   7      134.57      118.89     12.86 o 
  -3   6   7      257.20      265.09     12.97 o 
  -2   6   7     1801.78     1828.07     26.62 o 
  -1   6   7     1143.32     1111.66     21.28 o 
   0   6   7        1.47       19.00      7.62 o 
   1   6   7     5097.61     4756.19     39.59 o 
   2   6   7     2713.01     2570.54     29.81 o 
   3   6   7     2298.65     2063.58     33.79 o 
   4   6   7     1071.45     1088.45     26.28 o 
   5   6   7     3249.45     3175.35     42.89 o 
   6   6   7       97.37      114.00     14.45 o 
   7   6   7     1277.82     1194.94     35.38 o 
   8   6   7     1311.97     1348.64     39.02 o 
   9   6   7     2956.55     3099.01     58.71 o 
  10   6   7        7.61        0.00     14.90 o 
  11   6   7      351.85      367.48     41.30 o 
  12   6   7       48.67       51.88     27.87 o 
 -12   7   7       27.78       70.77     29.01 o 
 -11   7   7        3.36        0.00     17.52 o 
 -10   7   7      558.82      636.09     37.77 o 
  -9   7   7       72.52       73.15     21.39 o 
  -8   7   7       27.25       24.01     17.52 o 
  -7   7   7      328.64      357.70     28.67 o 
  -6   7   7     2314.53     2290.66     55.18 o 
  -5   7   7      311.93      314.58     18.32 o 
  -4   7   7     3927.76     3816.45     47.21 o 
  -3   7   7       91.09       91.13     10.24 o 
  -2   7   7     6412.77     6161.72     48.58 o 
  -1   7   7        6.26        0.00      6.83 o 
   0   7   7     3205.67     3019.59     34.25 o 
   1   7   7       79.19      147.45     11.38 o 
   2   7   7     3231.32     2984.44     34.02 o 
   3   7   7       48.29       38.34     10.58 o 
   4   7   7       20.18       17.52      9.67 o 
   5   7   7      126.29      134.02     16.38 o 
   6   7   7       63.42       38.23     13.08 o 
   7   7   7      527.70      500.48     26.28 o 
   8   7   7     1952.40     1756.40     44.60 o 
   9   7   7        0.04        6.71     15.47 o 
  10   7   7       73.07       69.29     20.59 o 
  11   7   7        4.87        0.00     22.64 o 
 -11   8   7      525.37      589.56     40.62 o 
 -10   8   7        1.04        0.00     17.52 o 
  -9   8   7      679.60      753.51     39.48 o 
  -8   8   7     1045.89      877.17     40.96 o 
  -7   8   7      930.80      975.93     40.84 o 
  -6   8   7       26.72       29.47     14.22 o 
  -5   8   7      977.58      923.14     27.31 o 
  -4   8   7        6.38       22.64     10.92 o 
  -3   8   7      197.82      211.84     16.04 o 
  -2   8   7      830.81      824.95     20.48 o 
  -1   8   7      634.39      586.94     18.32 o 
   0   8   7       25.68       50.97      9.44 o 
   1   8   7      800.77      760.67     19.91 o 
   2   8   7      128.09      134.82     13.31 o 
   3   8   7     1502.02     1477.54     30.95 o 
   4   8   7      463.01      515.27     21.96 o 
   5   8   7     4002.40     3886.30     53.81 o 
   6   8   7      800.30      751.23     30.15 o 
   7   8   7     1190.95     1271.39     38.80 o 
   8   8   7       25.37        5.69     13.54 o 
   9   8   7      207.58      263.15     28.56 o 
  10   8   7       11.79        0.00     16.38 o 
  11   8   7       93.26      126.97     25.71 o 
 -11   9   7       78.89       73.95     24.01 o 
 -10   9   7       38.45       99.55     67.92 o 
 -10   9   7       32.27       80.44     28.22 o 
  -9   9   7        5.87        0.00     16.84 o 
  -8   9   7     1821.11     1859.47    115.02 o 
  -8   9   7     1776.31     1793.60     67.58 o 
  -7   9   7      260.18      277.71     24.23 o 
  -6   9   7     5309.46     5376.70     74.06 o 
  -5   9   7      388.79      400.82     24.69 o 
  -4   9   7     2384.15     2373.03     40.50 o 
  -3   9   7      368.12      269.30     18.09 o 
  -2   9   7     3654.18     3558.87     40.16 o 
  -1   9   7       17.46       16.27      8.87 o 
   0   9   7     5394.64     5390.01     49.15 o 
   1   9   7       35.32       10.92      8.87 o 
   2   9   7     3270.36     3025.85     43.23 o 
   3   9   7       84.59       87.03     15.36 o 
   4   9   7        2.79        0.91     11.72 o 
   5   9   7       17.99       15.13     12.86 o 
   6   9   7      365.48      369.07     25.26 o 
   7   9   7      327.90      360.31     25.60 o 
   8   9   7       12.56       18.89     17.41 o 
   9   9   7       45.25        6.03     17.98 o 
  10   9   7      400.79      335.97     33.11 o 
 -11  10   7      165.12      205.13     36.63 o 
 -11  10   7      180.25      162.12     78.73 o 
 -10  10   7        6.29        0.00     21.28 o 
 -10  10   7       67.39        3.53     67.12 o 
  -9  10   7      607.50      677.28     49.26 o 
  -9  10   7      635.79      613.23     89.77 o 
  -8  10   7      282.82      323.79     27.42 o 
  -7  10   7      814.48      757.60     33.79 o 
  -6  10   7      198.57      152.34     20.25 o 
  -5  10   7     1752.25     1829.66     45.39 o 
  -4  10   7        0.02        0.00     12.06 o 
  -3  10   7       32.22       22.75     11.60 o 
  -2  10   7      307.74      312.98     19.00 o 
  -1  10   7      179.35      145.85     13.31 o 
   0  10   7       91.49       73.61     11.38 o 
   1  10   7     2238.56     2261.77     39.02 o 
   2  10   7      259.16      185.90     16.16 o 
   3  10   7      444.10      368.62     23.89 o 
   4  10   7       98.10       84.42     16.38 o 
   5  10   7     3343.02     3574.00     60.87 o 
   6  10   7        0.97        1.93     12.97 o 
   7  10   7     1578.82     1573.91     44.37 o 
   8  10   7      207.04      220.72     27.87 o 
   9  10   7      447.27      550.65     37.89 o 
  10  10   7      110.76      117.98     24.69 o 
 -10  11   7      127.31      114.57     31.17 o 
 -10  11   7      150.38      119.57     76.80 o 
  -9  11   7       97.99       37.32     71.90 o 
  -9  11   7       84.57       38.11     26.17 o 
  -8  11   7      609.00      777.51     36.41 o 
  -7  11   7      162.38      105.69     20.48 o 
  -6  11   7      619.84      650.88     32.31 o 
  -5  11   7        6.15       14.56     15.47 o 
  -4  11   7     1778.64     1955.15     46.99 o 
  -3  11   7        0.79        9.22     13.20 o 
  -2  11   7     2776.47     2520.60     42.89 o 
  -1  11   7      128.94       90.90     15.70 o 
   0  11   7     2324.20     2479.41     41.41 o 
   1  11   7       92.15       74.63     13.88 o 
   2  11   7     1101.06      985.60     33.56 o 
   3  11   7       93.37      110.47     17.63 o 
   4  11   7       76.35      107.63     17.86 o 
   5  11   7        0.26       13.54     13.31 o 
   6  11   7      403.84      337.44     26.05 o 
   7  11   7        6.53       13.42     17.75 o 
   8  11   7       98.20       82.71     22.41 o 
   9  11   7      168.89      162.12     26.96 o 
  -9  12   7      912.76     1083.78     49.38 o 
  -8  12   7       23.36       24.01     18.20 o 
  -7  12   7     1122.08     1089.58     41.07 o 
  -6  12   7        2.32        0.00     14.68 o 
  -5  12   7     2049.00     1888.60     49.04 o 
  -4  12   7      177.81      166.56     21.28 o 
  -3  12   7      377.48      458.95     27.53 o 
  -2  12   7      217.49      145.74     19.68 o 
  -1  12   7       29.41       30.04     12.97 o 
   0  12   7      119.98      136.18     15.81 o 
   1  12   7      650.20      515.95     27.19 o 
   2  12   7      188.69      153.70     19.68 o 
   3  12   7      120.53      145.97     19.68 o 
   4  12   7      176.75      157.00     20.59 o 
   5  12   7     1469.00     1383.68     42.32 o 
   6  12   7       10.16        0.00     17.52 o 
   7  12   7      975.43     1075.93     48.47 o 
   8  12   7       76.58       27.42     20.82 o 
   9  12   7      299.63      371.92     36.29 o 
  -9  13   7      143.09       68.04     24.80 o 
  -9  13   7      177.81      121.39     82.94 o 
  -8  13   7       60.12       70.31     21.05 o 
  -7  13   7      218.49      210.93     25.37 o 
  -6  13   7      824.32      944.87     38.80 o 
  -5  13   7      182.32      219.35     24.35 o 
  -4  13   7       22.12       52.68     17.63 o 
  -3  13   7      917.75      864.55     35.38 o 
  -2  13   7     3205.94     3285.25     59.73 o 
  -1  13   7      151.77      250.41     27.19 o 
   0  13   7     2877.50     2604.10     62.80 o 
   1  13   7       93.58       89.08     18.09 o 
   2  13   7     2039.05     2050.61     48.69 o 
   3  13   7      457.64      401.04     27.87 o 
   4  13   7       61.53       47.21     16.50 o 
   5  13   7       35.50       19.34     15.36 o 
   6  13   7        9.57        1.37     18.66 o 
   7  13   7       25.71        0.00     18.54 o 
   8  13   7      254.15      240.40     31.63 o 
  -8  14   7       27.44       18.20     19.11 o 
  -7  14   7      628.47      637.34     36.63 o 
  -6  14   7        3.12        2.28     16.84 o 
  -5  14   7      778.53      673.75     34.59 o 
  -4  14   7       20.98        1.82     15.59 o 
  -3  14   7        1.17        0.00     15.36 o 
  -2  14   7       80.72       48.24     20.59 o 
  -1  14   7      697.65      819.04     52.11 o 
   0  14   7       78.94       71.90     27.19 o 
   1  14   7      258.99      196.14     26.28 o 
   2  14   7      435.91      458.84     28.56 o 
   3  14   7      711.61      766.93     34.47 o 
   4  14   7        0.43        0.00     13.77 o 
   5  14   7      538.44      553.15     33.45 o 
   6  14   7        7.95       28.78     20.93 o 
   7  14   7      360.60      481.02     39.48 o 
  -6  15   7      378.18      479.32     34.13 o 
  -5  15   7      105.03      121.28     22.41 o 
  -4  15   7      667.66      722.90     36.18 o 
  -3  15   7        9.69       18.77     19.91 o 
  -2  15   7      814.55      843.95     54.72 o 
  -1  15   7       30.89       27.76     26.39 o 
   0  15   7     1253.16     1297.90     63.14 o 
   1  15   7       14.31        0.00     20.82 o 
   2  15   7      173.56      159.96     21.96 o 
   3  15   7        3.51        6.83     15.81 o 
   4  15   7      100.62       70.08     22.87 o 
   5  15   7      103.18       96.14     25.14 o 
   6  15   7        4.21       12.06     20.93 o 
  -5  16   7      308.30      204.45     27.08 o 
  -4  16   7        2.25        0.00     20.02 o 
  -3  16   7       12.17       18.54     26.28 o 
  -2  16   7       38.43        6.26     25.71 o 
  -1  16   7       35.49       30.26     27.31 o 
   0  16   7        2.19       22.30     26.39 o 
   1  16   7      209.80      262.36     39.25 o 
   2  16   7       18.79        8.42     24.23 o 
   3  16   7      424.46      497.18     32.20 o 
   4  16   7       20.42       33.79     21.62 o 
  -3  17   7       93.62      136.87     35.95 o 
  -2  17   7      558.69      671.13     54.27 o 
  -1  17   7       69.31      134.93     35.72 o 
   0  17   7      387.86      424.14     47.33 o 
   1  17   7       27.26       12.74     26.28 o 
   2  17   7      262.55      280.45     40.39 o 
 -12   0   8       28.15       52.11     37.66 o 
 -10   0   8       19.07       44.26     22.07 o 
  -8   0   8     5340.18     5240.06     97.62 o 
  -6   0   8     3546.02     3413.47     54.95 o 
  -4   0   8    13839.76    13700.64    100.12 o 
  -2   0   8    31308.62    32068.16    143.01 o 
   0   0   8    16431.00    16968.37     94.66 o 
   2   0   8    17313.98    15881.06     87.72 o 
   4   0   8      303.28      319.58     27.65 o 
   6   0   8      129.94      161.10     23.89 o 
   8   0   8       44.25       32.20     19.68 o 
  10   0   8       30.53        0.00     20.14 o 
  12   0   8       46.42       75.09     37.09 o 
 -13   1   8      111.29      213.66     38.80 o 
 -12   1   8       44.29       45.28     20.02 o 
 -11   1   8      399.18      418.56     28.33 o 
 -10   1   8       71.23       37.43     18.09 o 
  -9   1   8      789.34      725.63     34.36 o 
  -8   1   8      121.77      144.38     20.82 o 
  -7   1   8     2189.66     2072.91     40.73 o 
  -6   1   8      479.07      544.62     20.02 o 
  -5   1   8      485.28      547.24     19.23 o 
  -4   1   8     2046.69     2021.94     28.78 o 
  -3   1   8       41.96       37.54      8.31 o 
  -2   1   8      209.40      306.39     13.31 o 
  -1   1   8      225.76      213.55     11.26 o 
   0   1   8      209.17      182.03     10.13 o 
   1   1   8     9818.42     9906.61     60.64 o 
   2   1   8      366.45      500.02     16.50 o 
   3   1   8    11565.10    11551.17     68.26 o 
   4   1   8     2559.01     2718.67     35.72 o 
   5   1   8     3516.95     3502.10     42.55 o 
   6   1   8     1203.72     1116.55     32.77 o 
   7   1   8     4156.53     4146.61     60.98 o 
   8   1   8       18.00       42.89     14.45 o 
   9   1   8      213.93      179.87     23.89 o 
   9   1   8      223.66      226.18     67.92 o 
  10   1   8      151.29      133.68     22.75 o 
  11   1   8      124.85      144.26     24.12 o 
  12   1   8       81.95       64.74     25.37 o 
 -12   2   8        9.45        0.00     21.28 o 
 -11   2   8        0.08        5.12     20.59 o 
 -10   2   8       77.45       89.99     19.91 o 
  -9   2   8      270.82      200.12     23.55 o 
  -8   2   8     1341.16     1258.42     41.87 o 
  -8   2   8     1401.35     1279.70     76.91 o 
  -7   2   8      337.86      330.39     25.48 o 
  -7   2   8      338.23      332.10     54.84 o 
  -6   2   8     1861.59     1727.38     37.09 o 
  -5   2   8     1754.90     1832.40     30.83 o 
  -4   2   8    16023.37    15483.20     83.05 o 
  -3   2   8      175.53      107.17     11.26 o 
  -2   2   8    15000.90    15153.04     69.74 o 
  -1   2   8       13.61       23.32      6.94 o 
   0   2   8     2179.68     2045.72     30.49 o 
   1   2   8      128.37      117.98     11.38 o 
   2   2   8     4643.53     4615.12     44.14 o 
   3   2   8     1550.82     1460.02     27.08 o 
   4   2   8     3385.64     3089.00     39.36 o 
   5   2   8       75.65       74.63     10.92 o 
   6   2   8        2.70        5.57      9.10 o 
   7   2   8      440.66      426.30     24.46 o 
   8   2   8      555.95      532.56     27.42 o 
   9   2   8       12.43        4.78     15.59 o 
  10   2   8     1128.92     1069.22     44.03 o 
  11   2   8       70.02       59.73     20.48 o 
  12   2   8      496.80      510.38     37.77 o 
 -12   3   8       24.50       57.11     26.85 o 
 -11   3   8     1648.11     1638.42     68.95 o 
 -10   3   8      774.04      636.55     45.51 o 
  -9   3   8     1525.87     1502.91     90.45 o 
  -9   3   8     1522.37     1460.25     46.42 o 
  -8   3   8     1363.73     1223.27     41.87 o 
  -8   3   8     1687.11     1550.81     86.24 o 
  -7   3   8     2292.74     2180.31     60.64 o 
  -7   3   8     2478.74     2355.51     68.95 o 
  -6   3   8        3.63        5.92     10.92 o 
  -5   3   8      418.75      480.00     17.98 o 
  -4   3   8      629.13      710.50     20.71 o 
  -3   3   8       15.62       52.68      9.78 o 
  -2   3   8       82.03      115.25     11.26 o 
  -1   3   8     1208.50     1177.42     24.80 o 
   0   3   8      175.15      192.16     13.54 o 
   1   3   8     1083.24      967.17     23.10 o 
   2   3   8      167.79      193.87     13.31 o 
   3   3   8     5223.29     4942.44     48.69 o 
   4   3   8       67.40       94.88     11.49 o 
   5   3   8     3408.78     3486.62     44.48 o 
   6   3   8     1361.61     1329.53     29.92 o 
   7   3   8     2367.22     2241.17     39.93 o 
   8   3   8       25.56       29.24     16.61 o 
   9   3   8     1014.57     1113.59     43.80 o 
  10   3   8      120.34       85.67     21.50 o 
  11   3   8      507.31      520.16     35.16 o 
  12   3   8       79.96       85.90     27.65 o 
 -12   4   8       33.72       56.77     26.85 o 
 -11   4   8       38.16       28.78     23.55 o 
 -10   4   8      272.51      343.47     38.00 o 
  -9   4   8       31.26       39.02     30.72 o 
  -9   4   8      274.73      211.50     43.23 o 
  -8   4   8     1020.24     1045.10     46.08 o 
  -8   4   8     1232.24     1246.25     60.64 o 
  -7   4   8     1307.89     1411.90     59.96 o 
  -7   4   8     1292.71     1326.34     49.72 o 
  -6   4   8     3701.17     3622.01     62.69 o 
  -6   4   8     3832.14     3840.23    114.91 o 
  -5   4   8      171.44      129.47     15.13 o 
  -4   4   8     2082.00     2191.00     32.54 o 
  -3   4   8      599.73      589.56     19.34 o 
  -2   4   8     6027.16     5874.90     51.77 o 
  -1   4   8        5.02       22.64      8.65 o 
   0   4   8    10879.10    10844.88     70.65 o 
   1   4   8      541.84      470.33     18.66 o 
   2   4   8     3072.15     2798.31     37.66 o 
   3   4   8      321.24      334.94     16.61 o 
   4   4   8       13.75       30.15     10.13 o 
   5   4   8      958.77      969.56     25.94 o 
   6   4   8      111.12       92.15     13.20 o 
   7   4   8     1551.86     1532.15     34.13 o 
   8   4   8     1782.29     1625.33     41.75 o 
   9   4   8     1121.03      971.38     41.53 o 
  10   4   8      328.02      309.68     29.58 o 
  11   4   8       52.80       54.95     17.52 o 
  12   4   8      446.97      499.45     46.87 o 
 -12   5   8       97.32       72.02     29.13 o 
 -11   5   8     1744.36     1947.42     76.34 o 
 -10   5   8      233.33      208.88     44.71 o 
 -10   5   8       13.74        7.28     29.24 o 
  -9   5   8     2217.67     2276.78     79.98 o 
  -9   5   8     2206.89     2146.97    102.28 o 
  -8   5   8      854.41      804.25     54.38 o 
  -8   5   8      508.37      454.51     54.61 o 
  -7   5   8     1537.43     1617.71     45.62 o 
  -7   5   8     1540.67     1615.43     90.90 o 
  -6   5   8      733.84      772.39     68.83 o 
  -6   5   8       82.23       99.89     17.86 o 
  -5   5   8      628.06      713.69     26.62 o 
  -4   5   8      624.62      540.07     23.78 o 
  -3   5   8       17.10       36.41     11.95 o 
  -3   5   8       45.38       77.71     31.63 o 
  -2   5   8     1005.27     1029.40     29.01 o 
  -2   5   8     1447.52     1463.09     56.54 o 
  -1   5   8      484.47      339.72     20.14 o 
  -1   5   8      557.39      420.95     41.41 o 
   0   5   8      533.81      460.54     18.66 o 
   1   5   8     3237.35     3211.41     40.73 o 
   2   5   8      206.97      268.39     15.93 o 
   3   5   8     3304.63     3087.06     41.30 o 
   4   5   8        7.18        7.85      9.44 o 
   5   5   8     4769.96     4753.69     53.70 o 
   6   5   8       23.73       15.25     10.47 o 
   7   5   8     2533.13     2610.70     50.06 o 
   8   5   8       78.90       19.68     13.54 o 
   9   5   8     1607.51     1566.40     43.23 o 
  10   5   8        2.59       31.74     17.41 o 
  11   5   8      641.57      758.17     52.22 o 
 -12   6   8      138.95       99.55     30.95 o 
 -11   6   8      155.43      103.99     44.03 o 
 -11   6   8       19.06        0.00     32.20 o 
 -10   6   8       17.98        0.00     38.80 o 
 -10   6   8       10.35       13.99     31.17 o 
  -9   6   8       45.11       32.65     41.07 o 
  -9   6   8       20.85       31.29     30.83 o 
  -8   6   8      924.25     1041.12     60.53 o 
  -8   6   8      822.72      993.33     71.90 o 
  -7   6   8      563.33      531.31     49.95 o 
  -7   6   8      560.93      498.66     54.38 o 
  -6   6   8     1550.41     1488.92     43.12 o 
  -6   6   8     1551.73     1538.75     90.33 o 
  -5   6   8      171.21      136.98     50.51 o 
  -5   6   8        1.25        0.91     13.88 o 
  -4   6   8     6663.37     6705.89     71.33 o 
  -3   6   8        4.20       10.47      8.87 o 
  -2   6   8     2730.94     2563.83     32.42 o 
  -1   6   8     3066.19     2835.29     33.33 o 
   0   6   8     4000.15     3890.06     45.39 o 
   1   6   8     1551.23     1514.75     30.04 o 
   2   6   8      728.55      696.73     22.30 o 
   3   6   8      376.08      363.04     18.43 o 
   4   6   8     1244.13     1136.57     28.10 o 
   5   6   8        9.66        0.00      9.90 o 
   6   6   8       17.57       19.23     12.40 o 
   7   6   8      743.18      696.39     29.58 o 
   8   6   8      177.57      155.98     19.45 o 
   9   6   8       55.89       54.15     14.22 o 
  10   6   8      998.33      936.56     55.41 o 
  11   6   8       45.57       15.25     24.01 o 
 -11   7   8      592.33      601.51     68.26 o 
 -11   7   8      593.50      620.17     58.93 o 
 -10   7   8       65.60       33.11     40.73 o 
 -10   7   8       31.80        6.60     31.29 o 
  -9   7   8     1322.54     1336.92     68.38 o 
  -9   7   8     1321.25     1334.08     84.76 o 
  -8   7   8      199.73      158.26     43.92 o 
  -8   7   8       23.86       34.70     32.65 o 
  -7   7   8     2299.70     2214.10     77.93 o 
  -7   7   8     2220.67     2088.38     97.39 o 
  -6   7   8     1222.33     1211.66     40.62 o 
  -6   7   8     2032.28     2035.82    101.60 o 
  -5   7   8     2744.98     2597.05     55.07 o 
  -5   7   8     2787.39     2665.65    110.47 o 
  -4   7   8       40.12       30.38     11.38 o 
  -3   7   8        1.98        7.28      9.90 o 
  -2   7   8       13.33       25.48      8.76 o 
  -1   7   8      330.71      280.10     14.22 o 
   0   7   8      546.72      449.28     19.45 o 
   1   7   8     3369.85     3384.34     44.48 o 
   2   7   8       52.83       21.05     10.24 o 
   3   7   8     5423.30     5136.65     55.52 o 
   4   7   8      310.43      253.71     16.95 o 
   5   7   8     5929.01     5827.23     72.24 o 
   6   7   8      578.53      591.38     27.87 o 
   7   7   8     1287.45     1285.50     38.68 o 
   8   7   8        9.45       14.11     13.31 o 
   9   7   8      247.46      281.47     24.57 o 
  10   7   8        8.56       13.77     19.11 o 
  11   7   8        1.64       15.47     24.01 o 
 -11   8   8       63.21       40.62     46.19 o 
 -11   8   8        6.81        0.00     32.54 o 
 -10   8   8        7.56       59.27     37.89 o 
 -10   8   8        9.29       35.61     42.66 o 
  -9   8   8      238.93      209.68     46.30 o 
  -9   8   8        5.60       31.06     33.90 o 
  -8   8   8      546.93      597.75     55.63 o 
  -8   8   8      538.71      560.44     60.87 o 
  -7   8   8      143.82      136.98     46.08 o 
  -7   8   8      134.93      145.74     40.05 o 
  -6   8   8     1251.68     1296.65     57.11 o 
  -6   8   8     1278.02     1312.23     91.93 o 
  -5   8   8      804.31     1039.98     85.44 o 
  -5   8   8      798.18      842.70     30.26 o 
  -4   8   8     2107.74     2073.13     42.10 o 
  -4   8   8     2138.32     1921.36     99.44 o 
  -3   8   8      106.82      103.42     13.65 o 
  -2   8   8     5148.99     4983.96     47.44 o 
  -1   8   8       55.33       43.01      9.78 o 
   0   8   8     4307.86     3918.50     48.35 o 
   1   8   8       20.77       40.50     11.38 o 
   2   8   8     1320.41     1285.38     30.26 o 
   3   8   8      223.86      182.83     15.93 o 
   4   8   8       44.92       41.07     13.54 o 
   5   8   8      192.76      183.40     19.57 o 
   6   8   8       65.08       51.77     13.65 o 
   7   8   8       60.23       37.43     15.36 o 
   8   8   8     1708.04     1637.51     45.74 o 
   9   8   8       12.71       21.05     17.52 o 
  10   8   8      412.90      400.36     35.61 o 
 -11   9   8      785.66      826.77     80.09 o 
 -11   9   8      832.94      846.11     67.47 o 
 -10   9   8      410.18      385.57     59.73 o 
 -10   9   8      526.10      547.47     57.80 o 
  -9   9   8     2602.70     2795.24     95.11 o 
  -9   9   8     2602.45     2840.52    124.47 o 
  -8   9   8       50.91       51.08     35.95 o 
  -8   9   8      297.47      298.76     50.40 o 
  -7   9   8     3981.01     3998.03    144.72 o 
  -7   9   8     3959.14     4007.81     99.44 o 
  -6   9   8       28.07       49.72     18.43 o 
  -6   9   8      316.29      305.93     70.31 o 
  -5   9   8     2315.79     2269.96    112.29 o 
  -5   9   8     2315.76     2101.58     54.50 o 
  -4   9   8      256.69      236.19     20.25 o 
  -4   9   8      854.97      742.47     73.84 o 
  -3   9   8      668.36      601.05     23.78 o 
  -2   9   8      378.28      352.80     19.68 o 
  -1   9   8      808.09      791.05     24.92 o 
   0   9   8       82.61       89.54     12.97 o 
   1   9   8     2233.27     2034.22     33.79 o 
   2   9   8      564.76      566.58     20.59 o 
   3   9   8     4379.60     4207.25     62.35 o 
   4   9   8        0.22        9.10     13.08 o 
   5   9   8     2109.83     1940.36     46.08 o 
   6   9   8      160.06      209.34     21.73 o 
   7   9   8     1804.87     1993.61     49.60 o 
   8   9   8        1.84        1.59     14.34 o 
   9   9   8      848.51      892.65     39.48 o 
  10   9   8      346.11      392.74     31.29 o 
 -10  10   8      124.17       79.98     48.58 o 
 -10  10   8      112.50      124.47     44.14 o 
  -9  10   8       51.85       11.60     44.37 o 
  -9  10   8       11.88       33.90     37.09 o 
  -8  10   8      348.37      474.88     56.20 o 
  -8  10   8      346.53      446.10     60.87 o 
  -7  10   8      315.80      397.74     33.22 o 
  -7  10   8      465.08      373.28     74.75 o 
  -6  10   8      565.66      594.23     35.95 o 
  -6  10   8      565.94      527.67     77.02 o 
  -5  10   8       99.32      123.44     22.53 o 
  -5  10   8      106.03      133.79     65.08 o 
  -4  10   8     1744.47     1740.01    102.39 o 
  -4  10   8     1737.76     1711.34     49.26 o 
  -3  10   8      172.56      162.81     16.95 o 
  -2  10   8     3363.34     3229.27     47.67 o 
  -1  10   8      286.25      289.77     18.77 o 
   0  10   8     1226.91     1147.49     30.15 o 
   1  10   8      925.48      868.30     27.19 o 
   2  10   8     1019.30      931.44     27.87 o 
   3  10   8       49.17       40.27     14.68 o 
   4  10   8       49.16       34.47     14.68 o 
   5  10   8        2.07        0.57     12.97 o 
   6  10   8     1092.78      981.62     36.75 o 
   7  10   8       13.48       10.92     14.68 o 
   8  10   8      292.54      250.75     25.71 o 
   9  10   8       85.42       83.85     20.48 o 
 -10  11   8        5.11        0.00     47.90 o 
 -10  11   8        0.12       12.74     37.32 o 
  -9  11   8      252.02      241.65     53.24 o 
  -9  11   8      236.87      266.34     53.47 o 
  -8  11   8        5.68        2.62     34.59 o 
  -8  11   8      238.88      187.04     50.97 o 
  -7  11   8      943.21      896.86     90.68 o 
  -7  11   8      937.66      939.41     45.28 o 
  -6  11   8        0.93        7.17     17.52 o 
  -6  11   8      139.08      160.87     65.42 o 
  -5  11   8      531.66      510.60     34.36 o 
  -5  11   8      532.78      434.95     74.86 o 
  -4  11   8        5.64        9.44     17.41 o 
  -4  11   8      195.28      144.83     65.65 o 
  -3  11   8      154.42      166.90     20.02 o 
  -2  11   8       43.81       97.05     17.63 o 
  -1  11   8       10.22       15.02     14.22 o 
   0  11   8        1.61        0.00     10.92 o 
   1  11   8     1109.68     1045.21     30.04 o 
   2  11   8       95.16       86.92     17.63 o 
   3  11   8     1388.21     1340.22     39.93 o 
   4  11   8        8.22       19.45     14.45 o 
   5  11   8     1011.25     1024.62     37.77 o 
   6  11   8       40.66       39.25     16.16 o 
   7  11   8     1707.09     1874.72     59.84 o 
   8  11   8      110.87      155.64     22.87 o 
   9  11   8       36.53       38.23     21.84 o 
  -9  12   8      167.04       96.02     52.11 o 
  -9  12   8      159.19      110.59     46.19 o 
  -8  12   8      344.01      366.68     58.25 o 
  -8  12   8      340.82      391.83     42.66 o 
  -7  12   8      193.02      234.71     34.59 o 
  -7  12   8      193.16      223.90     52.33 o 
  -6  12   8      834.64      978.54     45.05 o 
  -6  12   8      834.67      917.90     92.84 o 
  -5  12   8       98.26       57.57     20.93 o 
  -5  12   8      141.22       83.17     67.12 o 
  -4  12   8     2041.04     2125.36    116.96 o 
  -4  12   8     1947.88     2094.41     57.57 o 
  -3  12   8        3.86        0.00     17.63 o 
  -2  12   8     4309.54     4069.59     77.82 o 
  -1  12   8       41.57       22.87     15.36 o 
   0  12   8     1284.35     1166.83     37.09 o 
   1  12   8      352.53      363.73     25.26 o 
   2  12   8     1156.80     1085.60     37.20 o 
   3  12   8      681.99      726.77     32.54 o 
   4  12   8      314.43      371.01     26.96 o 
   5  12   8        0.28        3.30     14.79 o 
   6  12   8        1.04        0.00     15.02 o 
   7  12   8       23.38       39.59     21.05 o 
   8  12   8       57.42       73.04     20.71 o 
  -8  13   8       66.91       96.59     30.04 o 
  -8  13   8      158.31      172.59     54.84 o 
  -7  13   8      232.46      230.61     35.84 o 
  -7  13   8      247.12      221.97     56.09 o 
  -6  13   8      114.77       62.69     67.81 o 
  -6  13   8       39.46       45.74     21.84 o 
  -5  13   8        2.40       29.01     21.39 o 
  -5  13   8        4.14        0.00     61.89 o 
  -4  13   8      332.79      358.15     32.88 o 
  -3  13   8       43.06       22.19     19.11 o 
  -2  13   8       62.10       42.10     20.02 o 
  -1  13   8      242.53      265.09     28.22 o 
   0  13   8       33.28       56.09     21.16 o 
   1  13   8      516.60      448.14     27.53 o 
   2  13   8      132.60      133.57     20.48 o 
   3  13   8      902.23      827.91     35.27 o 
   4  13   8       12.80        6.48     14.45 o 
   5  13   8      551.31      506.17     30.38 o 
   6  13   8      107.32      128.90     26.05 o 
   7  13   8      669.08      705.84     43.46 o 
  -7  14   8       12.88        0.00     24.12 o 
  -7  14   8       13.03        0.00     49.83 o 
  -6  14   8      587.13      647.93     41.07 o 
  -6  14   8      587.50      641.21     87.83 o 
  -5  14   8        1.49        0.00     23.89 o 
  -5  14   8       12.04       34.93     63.83 o 
  -4  14   8      473.59      494.56     38.34 o 
  -3  14   8       11.93        4.89     18.77 o 
  -2  14   8      347.22      336.08     32.31 o 
  -1  14   8        5.42        0.00     22.30 o 
   0  14   8      926.71     1009.26     57.80 o 
   1  14   8      296.42      348.03     32.08 o 
   2  14   8      541.76      504.92     30.26 o 
   3  14   8       16.05        0.00     15.36 o 
   4  14   8       77.25      123.56     21.05 o 
   5  14   8        2.70        0.00     18.20 o 
   6  14   8        1.10        0.00     19.45 o 
  -6  15   8        3.40        1.25     29.35 o 
  -6  15   8       46.98       39.14     69.29 o 
  -5  15   8      307.54      347.34     43.12 o 
  -5  15   8      314.02      307.75     77.36 o 
  -4  15   8        4.09        0.00     20.02 o 
  -3  15   8       53.40       93.18     24.69 o 
  -2  15   8       16.95        0.00     22.41 o 
  -1  15   8       45.45       21.50     25.71 o 
   0  15   8      129.61      108.08     31.63 o 
   1  15   8      306.00      335.17     42.21 o 
   2  15   8       90.15       84.65     23.66 o 
   3  15   8      299.42      279.76     26.96 o 
   4  15   8       47.39      102.62     21.39 o 
   5  15   8      319.00      369.64     36.63 o 
  -4  16   8      479.06      542.23     41.98 o 
  -3  16   8       37.26       57.45     29.69 o 
  -2  16   8      781.17      729.84     55.18 o 
  -1  16   8      169.65      234.14     38.57 o 
   0  16   8      579.35      670.11     52.56 o 
   1  16   8       10.68        3.98     24.92 o 
   2  16   8       68.22       73.61     29.13 o 
   3  16   8      113.49       78.16     20.37 o 
  11   0   9        2.02      -11.38     53.70 o 
 -11   0   9      735.84      794.58     83.28 o 
 -11   0   9      735.84      863.18     71.22 o 
   9   0   9      192.97      141.42     55.52 o 
  -9   0   9     3531.58     3434.29    116.05 o 
  -9   0   9     3531.58     3451.47    132.66 o 
   7   0   9      372.79      321.06     58.02 o 
  -7   0   9      743.15      783.20     61.10 o 
  -7   0   9      743.15      834.62     69.17 o 
   5   0   9      561.97      542.46     56.66 o 
  -5   0   9      800.75      910.17     38.23 o 
  -5   0   9      800.75      933.49     62.12 o 
  -3   0   9       20.85        5.35     10.69 o 
  -1   0   9      326.35      250.18     17.41 o 
   1   0   9     5920.69     6066.27     52.79 o 
   3   0   9     3457.23     3371.94     71.45 o 
   5   0   9     4113.75     3976.75    114.68 o 
   5   0   9     4113.75     3974.47    125.38 o 
  -7   0   9      101.52      140.96     59.50 o 
   7   0   9     2728.94     2638.01    113.43 o 
   7   0   9     2728.94     2773.74    104.67 o 
  -9   0   9      482.44      520.96     75.09 o 
   9   0   9     1412.56     1323.50     80.89 o 
   9   0   9     1412.56     1285.38     93.97 o 
 -11   0   9      100.52      121.05     67.69 o 
  11   0   9       14.78       14.79     30.72 o 
 -12   1   9      116.06       63.26     42.44 o 
 -12   1   9       96.58       44.48     38.00 o 
 -11   1   9        5.74        2.50     21.28 o 
 -11   1   9       69.24       70.77     38.80 o 
 -10   1   9      516.02      626.65     42.44 o 
 -10   1   9      523.56      632.57     52.11 o 
  -9   1   9       11.92        4.10     19.68 o 
  -9   1   9      129.72       91.93     36.07 o 
  -8   1   9      711.45      650.77     48.35 o 
  -8   1   9      682.69      578.64     39.93 o 
  -7   1   9      220.06      219.69     27.76 o 
  -7   1   9      225.76      226.52     29.13 o 
  -6   1   9     4679.30     4418.07     64.05 o 
  -6   1   9     4716.10     4677.47     70.65 o 
  -5   1   9       67.70       72.02     26.17 o 
  -5   1   9       55.01       56.09     11.83 o 
  -4   1   9     3125.50     3012.65     35.95 o 
  -3   1   9       17.30       18.77      7.74 o 
  -2   1   9     7902.43     7765.21     52.33 o 
  -1   1   9     1221.32     1311.67     21.84 o 
   0   1   9     4712.61     4604.88     35.38 o 
   1   1   9       60.75       87.03     10.35 o 
   2   1   9     5381.41     4965.76     45.05 o 
   3   1   9       73.70       44.26     12.17 o 
   4   1   9       92.85      128.11     15.81 o 
   5   1   9      908.60      886.39     53.93 o 
   5   1   9      269.38      300.70     28.90 o 
   6   1   9       41.75       70.20     20.02 o 
   6   1   9       71.81       63.14     40.62 o 
   7   1   9      210.53      242.90     29.47 o 
   7   1   9      303.79      308.21     48.13 o 
   8   1   9      862.31      817.33     45.74 o 
   8   1   9      863.94      920.29     61.10 o 
   9   1   9      125.68      134.36     46.53 o 
   9   1   9       55.19       66.56     22.75 o 
  10   1   9      465.61      318.90     72.70 o 
  10   1   9      464.83      406.96     39.93 o 
  11   1   9      155.78       94.66     73.38 o 
  11   1   9      142.58      125.38     29.81 o 
 -12   2   9       55.09       60.98     41.75 o 
 -12   2   9        6.18        9.67     32.54 o 
 -11   2   9     1475.39     1376.17    101.94 o 
 -11   2   9     1475.37     1621.24     92.61 o 
 -10   2   9      123.95      116.16     26.39 o 
 -10   2   9      231.60      230.16     61.10 o 
  -9   2   9     1691.99     1595.07     59.05 o 
  -9   2   9     1720.06     1803.95    103.42 o 
  -8   2   9      290.74      266.79     31.06 o 
  -8   2   9     1046.80      993.68     54.27 o 
  -7   2   9     4625.05     4646.63     92.27 o 
  -7   2   9     4624.69     4644.59     89.20 o 
  -6   2   9      462.27      473.51     36.07 o 
  -6   2   9      959.62      906.98     47.21 o 
  -5   2   9      330.28      406.50     20.37 o 
  -5   2   9      415.67      410.14     51.31 o 
  -4   2   9       51.51       55.18     10.47 o 
  -3   2   9      133.47      103.65     10.47 o 
  -2   2   9        8.35       19.11      7.62 o 
  -1   2   9     8527.39     8143.61     51.08 o 
   0   2   9      602.47      542.00     19.45 o 
   1   2   9     1903.54     1951.06     31.29 o 
   2   2   9      593.69      530.51     20.37 o 
   2   2   9      611.93      564.65     52.11 o 
   3   2   9     4502.63     4420.68     50.97 o 
   3   2   9     4509.66     4409.19    115.71 o 
   4   2   9      625.14      572.95     29.13 o 
   4   2   9      670.26      666.47     59.73 o 
   5   2   9     3703.89     3705.07     85.90 o 
   5   2   9     3640.74     3617.35     78.50 o 
   6   2   9      634.39      656.80     51.20 o 
   6   2   9        2.62       25.83     17.86 o 
   7   2   9     5534.55     5691.51    104.90 o 
   7   2   9     5574.27     5776.04    111.61 o 
   8   2   9      205.46      244.49     31.40 o 
   8   2   9      436.60      433.24     52.22 o 
   9   2   9      788.07      819.83     47.67 o 
   9   2   9      805.00      922.91     88.51 o 
  10   2   9        0.12        6.71     20.37 o 
  10   2   9      201.66      219.58     71.11 o 
  11   2   9      358.00      425.96     42.44 o 
  11   2   9      358.85      406.84     80.89 o 
 -12   3   9        0.10        0.00     32.88 o 
 -12   3   9        7.19        2.28     54.84 o 
 -11   3   9        0.97       11.83     35.72 o 
 -11   3   9       73.27      106.03     57.34 o 
 -10   3   9      244.56      249.04     47.21 o 
 -10   3   9      245.23      286.25     64.74 o 
  -9   3   9      366.10      382.38     36.52 o 
  -9   3   9      488.62      407.76     65.53 o 
  -8   3   9      812.65      765.91     43.23 o 
  -8   3   9     1077.47     1010.63     55.18 o 
  -7   3   9      954.46      860.90     50.86 o 
  -7   3   9      815.73      683.65     42.32 o 
  -6   3   9     1713.00     1621.46     60.18 o 
  -6   3   9     1658.50     1584.49     54.95 o 
  -5   3   9       57.19      101.94     17.63 o 
  -5   3   9       69.45       61.66     45.39 o 
  -4   3   9     6811.31     6612.37     64.05 o 
  -4   3   9     6811.60     6754.70    142.21 o 
  -3   3   9      222.50      206.04     14.45 o 
  -2   3   9     9918.26     9607.16     68.49 o 
  -1   3   9       23.42       14.11      7.74 o 
  -1   3   9     1244.27     1172.75     61.66 o 
   0   3   9     8936.96     8714.40     73.50 o 
   0   3   9     8940.16     8744.32    142.78 o 
   1   3   9       90.03      163.03     15.36 o 
   1   3   9     1444.94     1351.49     68.38 o 
   2   3   9     5063.22     4758.02     54.27 o 
   2   3   9     5093.62     4915.93    117.98 o 
   3   3   9        2.16       40.96     11.15 o 
   3   3   9      932.63      858.40     64.05 o 
   4   3   9       89.76       76.00     11.60 o 
   5   3   9      625.51      555.77     48.13 o 
   5   3   9      398.95      420.16     23.44 o 
   6   3   9     1015.53     1002.55     46.65 o 
   6   3   9     1126.96     1085.83     59.84 o 
   7   3   9     2049.51     1758.79     70.77 o 
   7   3   9     1938.50     1600.30     58.82 o 
   8   3   9      896.90      926.89     48.47 o 
   8   3   9      946.91      972.51     90.11 o 
   9   3   9        4.94        0.00     17.75 o 
   9   3   9       38.35      136.18     66.10 o 
  10   3   9      529.27      464.07     40.27 o 
  10   3   9      529.40      478.86     80.21 o 
  11   3   9       51.90       22.87     69.06 o 
  11   3   9       51.89       36.29     23.78 o 
 -12   4   9        3.03       63.71     57.91 o 
 -12   4   9        2.37        0.00     34.25 o 
 -11   4   9      185.49      233.80     63.03 o 
 -11   4   9      184.86      100.57     40.39 o 
 -10   4   9      111.73       94.54     55.29 o 
 -10   4   9       13.32        5.57     32.65 o 
  -9   4   9     4362.75     4173.35    137.21 o 
  -9   4   9     4403.53     4454.70    103.65 o 
  -8   4   9      863.42      799.24     54.04 o 
  -8   4   9      698.58      618.57     40.50 o 
  -7   4   9     1830.63     1840.13     59.84 o 
  -7   4   9     1835.29     1773.92     65.99 o 
  -6   4   9      803.12      820.97     49.26 o 
  -6   4   9      282.25      326.18     31.97 o 
  -5   4   9     2147.91     2002.03     48.58 o 
  -5   4   9     2153.56     2116.37     93.06 o 
  -4   4   9      753.62      635.07     36.07 o 
  -4   4   9       27.40       17.07     14.22 o 
  -3   4   9      239.93      239.15     18.43 o 
  -3   4   9      311.61      293.53     38.34 o 
  -2   4   9      891.94      797.76     50.63 o 
  -2   4   9       39.46       79.07     13.99 o 
  -1   4   9      857.65      703.10     25.83 o 
  -1   4   9      890.94      741.90     51.65 o 
   0   4   9      243.65      263.72     18.66 o 
   0   4   9      360.81      292.05     43.01 o 
   1   4   9     6240.39     6595.42     66.21 o 
   1   4   9     6245.78     6687.80    130.95 o 
   2   4   9      524.69      423.91     21.16 o 
   2   4   9      557.47      442.80     51.88 o 
   3   4   9     5316.14     5227.66     59.73 o 
   3   4   9     5319.88     5145.06    127.08 o 
   4   4   9       41.34       12.40     11.15 o 
   4   4   9      334.76      233.80     49.83 o 
   5   4   9     3812.91     3789.71     49.15 o 
   6   4   9       34.12       87.94     22.53 o 
   6   4   9      284.20      353.71     48.81 o 
   7   4   9     1302.10     1236.92     63.37 o 
   7   4   9     1206.67     1231.34     52.90 o 
   8   4   9      298.58      347.57     35.27 o 
   8   4   9      894.56     1122.92     95.34 o 
   9   4   9      722.18      772.96     87.26 o 
   9   4   9      720.36      756.24     46.65 o 
  10   4   9        4.63        0.00     18.89 o 
  10   4   9       29.88        0.00     63.03 o 
  11   4   9        4.86        0.00     20.48 o 
  11   4   9        5.19        0.00     67.92 o 
 -12   5   9       23.25       20.25     34.81 o 
 -12   5   9       31.80        0.00     55.07 o 
 -11   5   9       31.55        0.00     55.75 o 
 -11   5   9        7.21        0.00     33.11 o 
 -10   5   9       81.46       60.87     41.53 o 
 -10   5   9       73.18       55.75     35.84 o 
  -9   5   9      525.82      448.94     50.17 o 
  -9   5   9      422.34      405.82     55.75 o 
  -8   5   9      640.82      701.85     53.70 o 
  -8   5   9      640.16      691.84     63.83 o 
  -7   5   9      188.90      169.29     26.62 o 
  -7   5   9      193.03      179.19     40.05 o 
  -6   5   9     5642.91     5310.71    102.39 o 
  -6   5   9     5637.35     5541.44     96.25 o 
  -5   5   9      313.02      271.91     57.80 o 
  -5   5   9      280.75      278.97     24.23 o 
  -4   5   9     5771.65     5663.52     77.48 o 
  -4   5   9     5783.93     5618.69    140.17 o 
  -3   5   9        8.42        2.05     13.31 o 
  -3   5   9      242.33      165.99     28.90 o 
  -2   5   9     9220.50     8966.86     81.12 o 
  -2   5   9     9227.30     8749.67    130.84 o 
  -1   5   9        0.87        0.00     10.81 o 
  -1   5   9      809.84      746.22     51.65 o 
   0   5   9     5921.93     5883.10     64.85 o 
   0   5   9     5922.05     6187.89    122.99 o 
   1   5   9       49.76       83.28     14.11 o 
   1   5   9     1309.35     1101.08     63.60 o 
   2   5   9     1713.40     1451.38     73.15 o 
   2   5   9     1712.25     1410.19     33.68 o 
   3   5   9       89.86       95.91     14.22 o 
   3   5   9      878.31      806.41     65.30 o 
   4   5   9      236.20      182.15     17.18 o 
   4   5   9      274.55      248.13     53.02 o 
   5   5   9      810.86      797.08     53.93 o 
   5   5   9       40.75       81.92     16.27 o 
   6   5   9       56.04       16.72     42.89 o 
   6   5   9       30.24       41.41     15.13 o 
   7   5   9        4.85        7.05     17.18 o 
   7   5   9       92.31      138.00     65.30 o 
   8   5   9      757.52      696.62     44.03 o 
   8   5   9      815.21      736.44     85.56 o 
   9   5   9       60.60       43.80     22.19 o 
   9   5   9       70.59       22.07     63.14 o 
  10   5   9      178.15      153.93     30.15 o 
  10   5   9      179.14      164.63     73.38 o 
  11   5   9       62.59       85.21     39.59 o 
  11   5   9       65.76       74.98     72.81 o 
 -11   6   9      469.70      519.02     66.10 o 
 -11   6   9      505.06      535.97     79.75 o 
 -10   6   9      248.29      202.28     46.87 o 
 -10   6   9      307.89      311.73     49.38 o 
  -9   6   9      961.47     1068.76     63.94 o 
  -9   6   9      931.13      929.96     74.86 o 
  -8   6   9       23.39       48.01     33.33 o 
  -8   6   9      226.25      157.35     42.89 o 
  -7   6   9     1279.37     1206.65     51.31 o 
  -7   6   9     1280.73     1182.08     60.98 o 
  -6   6   9      332.97      369.76     33.11 o 
  -6   6   9     1146.42     1102.67     58.25 o 
  -5   6   9     1636.10     1718.97     47.33 o 
  -5   6   9     1636.13     1725.34     90.11 o 
  -4   6   9      141.54      207.63     22.53 o 
  -4   6   9      746.65      714.25     69.74 o 
  -3   6   9      265.47      257.58     30.26 o 
  -3   6   9      264.81      291.71     23.66 o 
  -2   6   9      121.65      124.01     28.22 o 
  -2   6   9        2.68        1.82     14.11 o 
  -1   6   9     1249.53     1096.75     31.97 o 
  -1   6   9     1265.54     1125.31     59.27 o 
   0   6   9      117.19      115.25     15.25 o 
   0   6   9      287.89      232.21     43.92 o 
   1   6   9      871.20      917.34     60.07 o 
   1   6   9      870.84      880.02     28.90 o 
   2   6   9        4.83       12.40     11.04 o 
   2   6   9       41.00        5.23     42.10 o 
   3   6   9     4429.57     4202.70     57.11 o 
   3   6   9     4448.90     4362.21    122.19 o 
   4   6   9        0.23       11.04     11.49 o 
   4   6   9      223.73      310.37     56.66 o 
   5   6   9     5954.66     6076.51     70.88 o 
   5   6   9     6000.15     6498.14    162.01 o 
   6   6   9        9.98       20.25     14.34 o 
   6   6   9      184.75      160.30     69.29 o 
   7   6   9     1484.97     1517.36     46.65 o 
   7   6   9     1488.17     1561.96    108.54 o 
   8   6   9      349.34      275.10     73.04 o 
   8   6   9      222.15      228.34     31.63 o 
   9   6   9      470.19      531.54     82.03 o 
   9   6   9      436.28      494.90     41.07 o 
  10   6   9      258.87      298.42     36.98 o 
  10   6   9      323.04      325.95     78.39 o 
  11   6   9       88.76      129.36     33.90 o 
 -11   7   9      310.32      241.76     54.72 o 
 -11   7   9      383.99      311.96     51.77 o 
 -10   7   9       43.01       31.17     42.21 o 
 -10   7   9       43.00       85.78     38.91 o 
  -9   7   9       96.69       70.20     42.44 o 
  -9   7   9       50.30       23.21     34.70 o 
  -8   7   9      721.56      821.20     58.93 o 
  -8   7   9      683.50      855.22     72.02 o 
  -7   7   9      356.43      324.59     50.51 o 
  -7   7   9      357.16      282.04     47.56 o 
  -6   7   9     1344.32     1251.82     62.92 o 
  -6   7   9     1322.91     1293.12     51.88 o 
  -5   7   9        5.24       21.84     17.18 o 
  -5   7   9       52.10       75.89     53.02 o 
  -4   7   9     5226.71     5250.64     78.05 o 
  -4   7   9     5343.97     5133.91    144.26 o 
  -3   7   9       15.52        4.89     15.47 o 
  -3   7   9      171.54      148.47     55.41 o 
  -2   7   9     3222.93     2923.23     65.30 o 
  -2   7   9     3190.95     3126.20     59.73 o 
  -1   7   9       49.59       45.39     14.11 o 
  -1   7   9      425.17      384.55     45.05 o 
   0   7   9     2756.12     2695.80     87.72 o 
   0   7   9     2749.34     2644.95     47.33 o 
   1   7   9      669.98      586.60     57.45 o 
   1   7   9      234.07      183.17     17.98 o 
   2   7   9     1142.08      976.04     30.95 o 
   2   7   9     1144.20      998.57     68.04 o 
   3   7   9      858.40      821.77     29.69 o 
   3   7   9     1572.40     1528.63     82.94 o 
   4   7   9      343.72      333.58     57.91 o 
   4   7   9      343.01      329.82     22.30 o 
   5   7   9      156.75      196.60     23.10 o 
   5   7   9      337.47      364.75     63.14 o 
   6   7   9        5.39        1.59     16.50 o 
   6   7   9       54.08       76.57     42.32 o 
   7   7   9      278.56      300.81     27.31 o 
   7   7   9      371.93      317.31     72.93 o 
   8   7   9      346.40      326.18     75.89 o 
   8   7   9      339.53      342.00     29.13 o 
   9   7   9        0.10        0.00     18.77 o 
   9   7   9        5.97       61.89     67.69 o 
  10   7   9      581.64      574.54     88.06 o 
  10   7   9      539.24      530.06     67.81 o 
 -11   8   9      601.32      604.58     61.55 o 
 -11   8   9      586.88      652.82     76.45 o 
 -10   8   9       30.60       21.84     44.14 o 
 -10   8   9        1.04       36.41     37.54 o 
  -9   8   9      568.93      605.26     57.23 o 
  -9   8   9      559.49      602.76     66.56 o 
  -8   8   9      435.31      396.83     55.86 o 
  -8   8   9      579.86      537.11     55.07 o 
  -7   8   9      864.41      840.08     70.65 o 
  -7   8   9      897.02      889.80     60.87 o 
  -6   8   9      427.40      431.99     50.86 o 
  -6   8   9      359.62      324.25     48.47 o 
  -5   8   9       97.72      136.53     22.75 o 
  -5   8   9      176.80      198.76     60.53 o 
  -4   8   9      544.22      582.39     69.97 o 
  -4   8   9       31.42       53.47     18.77 o 
  -3   8   9       97.03       78.96     19.00 o 
  -3   8   9      115.07      110.36     55.29 o 
  -2   8   9      701.43      794.01     75.43 o 
  -2   8   9      579.50      591.95     31.40 o 
  -1   8   9      728.61      660.78     41.30 o 
  -1   8   9      710.76      635.75     31.86 o 
   0   8   9      227.76      254.85     43.92 o 
   0   8   9      130.66      148.02     18.43 o 
   1   8   9      892.56      818.35     30.49 o 
   1   8   9      971.73     1011.88     67.35 o 
   2   8   9      132.12      143.12     17.75 o 
   2   8   9      145.38      140.17     49.38 o 
   3   8   9     3753.86     3717.01     57.11 o 
   3   8   9     3758.15     3683.33    120.48 o 
   4   8   9      578.90      577.27     32.31 o 
   5   8   9      496.15      498.43     36.63 o 
   5   8   9      545.28      599.57     80.21 o 
   6   8   9      238.68      153.14     26.96 o 
   6   8   9      356.76      206.95     72.70 o 
   7   8   9     1058.09     1135.21     43.12 o 
   7   8   9     1117.56     1268.20    104.56 o 
   8   8   9       69.16       57.80     18.77 o 
   8   8   9      145.59      188.97     75.32 o 
   9   8   9      216.40      293.07     36.98 o 
   9   8   9      216.54      309.23     79.30 o 
  10   8   9      185.87      211.73     77.59 o 
  10   8   9      105.70      179.64     49.26 o 
 -10   9   9       14.08       36.75     45.51 o 
 -10   9   9        9.69       71.56     40.16 o 
  -9   9   9      340.08      311.96     51.99 o 
  -9   9   9      313.11      338.13     57.45 o 
  -8   9   9      119.68       98.75     40.50 o 
  -8   9   9      120.46      152.11     46.19 o 
  -7   9   9      144.21      141.08     46.53 o 
  -7   9   9      114.17      106.26     39.48 o 
  -6   9   9     1202.60     1248.18     80.55 o 
  -6   9   9     1248.91     1326.46     68.15 o 
  -5   9   9      288.14      302.97     36.41 o 
  -5   9   9      380.10      367.48     69.06 o 
  -4   9   9     1101.82     1190.39     87.49 o 
  -4   9   9     1047.69     1083.21     41.07 o 
  -3   9   9       78.31       50.17     19.11 o 
  -3   9   9      270.40      158.60     60.75 o 
  -2   9   9     4785.41     4703.63    144.49 o 
  -2   9   9     4713.93     4733.55     76.11 o 
  -1   9   9      402.55      325.73     60.64 o 
  -1   9   9      137.18       98.41     20.02 o 
   0   9   9     1942.56     1745.93     41.87 o 
   1   9   9      523.23      482.62     31.17 o 
   1   9   9     1167.18     1050.79     75.54 o 
   2   9   9     1406.15     1344.09     44.83 o 
   2   9   9     1416.85     1450.35     79.75 o 
   3   9   9      396.28      383.52     29.69 o 
   4   9   9      712.55      758.74     83.96 o 
   4   9   9      673.19      628.81     40.73 o 
   5   9   9      339.00      318.44     27.53 o 
   5   9   9      503.28      535.86     81.92 o 
   6   9   9      219.87      275.21     27.31 o 
   6   9   9      235.47      252.00     76.00 o 
   7   9   9        5.74       16.50     15.81 o 
   7   9   9       22.09       70.54     71.90 o 
   8   9   9      240.20      276.46     77.59 o 
   8   9   9      197.42      201.49     25.83 o 
   9   9   9       32.10       23.32     23.55 o 
   9   9   9       33.42       57.68     71.79 o 
 -10  10   9       81.49       93.29     48.47 o 
 -10  10   9       13.52        0.00     39.02 o 
  -9  10   9      267.40      313.67     53.70 o 
  -9  10   9      244.96      339.38     57.80 o 
  -8  10   9      106.23       43.92     45.28 o 
  -8  10   9       68.39       75.43     39.59 o 
  -7  10   9      126.98      111.50     46.76 o 
  -7  10   9      126.95      124.47     43.46 o 
  -6  10   9      264.30      220.60     47.78 o 
  -6  10   9        6.64        0.00     29.01 o 
  -5  10   9       56.74       34.70     58.59 o 
  -5  10   9       54.86       49.04     25.14 o 
  -4  10   9      134.90      104.10     27.65 o 
  -4  10   9      330.58      267.70     64.62 o 
  -3  10   9      638.13      696.96     35.95 o 
  -3  10   9      711.11      754.19     79.18 o 
  -2  10   9       64.12       50.17     19.00 o 
  -2  10   9      160.22      141.76     61.66 o 
  -1  10   9      228.26      241.19     45.17 o 
  -1  10   9      211.42      188.86     30.15 o 
   0  10   9      123.26       99.09     17.41 o 
   0  10   9      152.14       90.79     54.84 o 
   1  10   9      712.19      663.06     68.49 o 
   1  10   9      703.43      645.42     28.67 o 
   2  10   9      534.26      490.13     27.08 o 
   3  10   9     1432.42     1426.23     41.07 o 
   4  10   9       13.75       11.95     14.11 o 
   5  10   9     1886.12     1810.10     53.59 o 
   5  10   9     1887.03     1849.46    114.11 o 
   6  10   9        0.24        9.78     15.81 o 
   6  10   9       17.58        0.00     65.65 o 
   7  10   9      276.98      360.31     31.74 o 
   7  10   9      286.32      339.04     78.27 o 
   8  10   9      164.27      188.18     32.54 o 
   8  10   9      197.73      347.00     78.96 o 
   9  10   9      497.50      575.45     46.99 o 
   9  10   9      499.35      628.58     95.57 o 
  -9  11   9       26.17       20.25     48.47 o 
  -9  11   9        3.16       17.75     37.43 o 
  -8  11   9      358.51      399.68     57.34 o 
  -8  11   9      350.60      480.34     64.39 o 
  -7  11   9       95.33       76.11     47.21 o 
  -7  11   9       93.46       63.37     41.75 o 
  -6  11   9      526.78      571.81     63.94 o 
  -6  11   9      538.38      586.72     58.36 o 
  -5  11   9      382.22      400.82     41.75 o 
  -5  11   9      404.61      471.13     75.43 o 
  -4  11   9     2559.97     2752.69     82.94 o 
  -4  11   9     2585.43     2894.11    128.11 o 
  -3  11   9       93.72       71.68     61.78 o 
  -3  11   9       45.56       38.57     24.01 o 
  -2  11   9      904.99      780.01     38.34 o 
  -2  11   9      951.80      877.97     84.76 o 
  -1  11   9      532.97      528.92     52.22 o 
  -1  11   9      315.36      294.10     34.36 o 
   0  11   9     1636.04     1761.40     69.63 o 
   0  11   9     1592.96     1703.15     48.69 o 
   1  11   9      342.67      243.92     22.53 o 
   2  11   9      352.55      320.04     25.03 o 
   3  11   9      186.38      141.99     20.14 o 
   4  11   9      163.87      173.50     21.39 o 
   5  11   9       84.90       40.39     18.09 o 
   5  11   9      156.86      134.02     71.33 o 
   6  11   9       26.46       34.47     67.58 o 
   6  11   9       13.69       18.54     17.41 o 
   7  11   9       57.90       82.26     20.71 o 
   7  11   9      105.79      156.89     74.98 o 
   8  11   9      168.49      148.81     31.74 o 
   8  11   9      168.92      282.04     81.23 o 
  -8  12   9        1.20        0.00     38.80 o 
  -8  12   9       76.38       87.03     51.08 o 
  -7  12   9      622.67      538.93     61.32 o 
  -7  12   9      621.28      609.58     73.15 o 
  -6  12   9       21.05       60.75     40.84 o 
  -6  12   9      215.23      232.43     50.86 o 
  -5  12   9       73.52       56.77     27.87 o 
  -5  12   9       75.59       72.36     61.44 o 
  -4  12   9        1.06       18.20     24.35 o 
  -4  12   9      260.78      247.68     65.42 o 
  -3  12   9      602.03      518.68     45.62 o 
  -3  12   9      620.11      390.92     73.38 o 
  -2  12   9      184.51      171.45     45.74 o 
  -2  12   9        0.22        0.00     35.27 o 
  -1  12   9      332.64      314.92     37.32 o 
  -1  12   9      339.21      302.74     47.44 o 
   0  12   9       93.52       83.51     43.46 o 
   0  12   9       48.08       57.68     25.37 o 
   1  12   9     1349.05     1318.83     40.62 o 
   2  12   9      132.29      128.79     20.02 o 
   3  12   9     1901.20     1750.71     47.44 o 
   4  12   9       15.19        9.44     15.13 o 
   5  12   9     1421.42     1452.74     51.31 o 
   5  12   9     1424.29     1698.03    115.93 o 
   6  12   9       10.14        5.01     17.29 o 
   6  12   9       95.01      228.79     79.64 o 
   7  12   9      550.51      624.60     93.86 o 
   7  12   9      550.35      600.48     48.24 o 
   8  12   9      163.14      195.12     30.60 o 
  -7  13   9       34.11        0.23     47.90 o 
  -7  13   9       28.32       41.30     44.14 o 
  -6  13   9      511.78      523.69     61.32 o 
  -6  13   9      505.21      548.72     67.24 o 
  -5  13   9      103.15      135.27     43.01 o 
  -5  13   9      106.80      102.39     47.90 o 
  -4  13   9     1606.26     1702.24     71.33 o 
  -4  13   9     1627.21     1688.36    109.11 o 
  -3  13   9       86.41      102.96     48.69 o 
  -3  13   9       79.30       78.39     44.94 o 
  -2  13   9     1336.01     1207.56     90.45 o 
  -2  13   9     1356.40     1413.26     70.65 o 
  -1  13   9       56.34       30.95     43.69 o 
  -1  13   9       12.64        0.00     31.51 o 
   0  13   9      321.66      268.61     67.01 o 
   0  13   9      319.93      366.34     39.93 o 
   1  13   9      149.22      147.90     25.48 o 
   2  13   9       52.06       82.26     18.43 o 
   3  13   9      153.43      165.88     22.53 o 
   4  13   9       26.73       36.41     17.18 o 
   5  13   9       48.10        0.00     17.07 o 
   5  13   9      117.11       47.78     72.70 o 
   6  13   9       46.27        0.23     69.51 o 
   6  13   9       42.40        3.41     22.87 o 
   7  13   9        0.78       11.26     21.50 o 
  -6  14   9      236.28      158.03     52.68 o 
  -6  14   9       51.30       11.60     35.04 o 
  -5  14   9      106.42      100.12     45.05 o 
  -5  14   9      108.09       75.89     50.29 o 
  -4  14   9      183.28      212.52     72.02 o 
  -4  14   9       15.16        5.92     27.31 o 
  -3  14   9       20.63       60.53     46.42 o 
  -3  14   9        3.06        4.44     36.63 o 
  -2  14   9      113.19      101.71     47.44 o 
  -2  14   9       38.48        0.00     35.16 o 
  -1  14   9       55.51       95.68     48.01 o 
  -1  14   9       64.75       41.98     60.75 o 
   0  14   9       67.68      108.42     47.56 o 
   0  14   9       75.26      183.74     64.17 o 
   1  14   9      546.91      583.65     39.25 o 
   2  14   9      128.65      140.39     21.84 o 
   3  14   9     1230.64     1274.23     43.80 o 
   4  14   9       26.75       52.79     69.06 o 
   4  14   9       12.21        0.00     17.63 o 
   5  14   9     1354.11     1315.08     52.33 o 
   5  14   9     1361.11     1403.25    114.79 o 
   6  14   9      138.24      192.27     30.49 o 
  -5  15   9       25.89       16.27     49.95 o 
  -5  15   9       22.27        4.44     36.98 o 
  -4  15   9      578.34      651.00     64.74 o 
  -4  15   9      555.57      607.31     82.26 o 
  -3  15   9       28.88        0.00     48.24 o 
  -3  15   9        3.65       15.81     40.27 o 
  -2  15   9      596.04      611.29     84.65 o 
  -2  15   9      596.02      643.72     76.68 o 
  -1  15   9       81.37       26.28     64.51 o 
  -1  15   9        0.24        0.00     37.54 o 
   0  15   9      593.89      661.58     83.17 o 
   0  15   9      593.85      575.45     80.21 o 
   1  15   9        0.15       19.68     25.26 o 
   2  15   9      184.68      172.14     27.53 o 
   3  15   9      166.62      146.08     23.10 o 
   4  15   9       26.50        1.93     19.80 o 
   4  15   9       29.54        3.64     70.54 o 
  -3  16   9       20.48        0.00     38.68 o 
  -3  16   9       23.84       37.66     70.99 o 
  -2  16   9       43.14        7.40     68.49 o 
  -2  16   9        1.92       18.43     42.66 o 
  -1  16   9      321.63      349.16     78.73 o 
  -1  16   9      315.54      302.06     68.26 o 
   0  16   9       87.71       65.65     65.53 o 
   0  16   9       44.60       34.36     43.57 o 
   1  16   9      301.75      347.57     44.60 o 
   2  16   9       24.58       30.49     26.74 o 
 -12   0  10        3.73       20.59     55.18 o 
  10   0  10      234.34      177.03     57.91 o 
 -10   0  10       99.42       95.91     53.36 o 
 -10   0  10       99.42       83.96     37.89 o 
   8   0  10      136.05      103.19     51.08 o 
  -8   0  10     1153.36     1018.59     70.31 o 
  -8   0  10     1153.36      996.41     77.82 o 
   6   0  10      121.16       84.42     47.67 o 
  -6   0  10     3065.69     3224.16     73.72 o 
  -6   0  10     3065.69     3058.73    107.74 o 
   4   0  10       15.75       -0.23     28.56 o 
  -4   0  10     2324.84     2387.94     59.73 o 
  -4   0  10     2324.84     2421.05     85.67 o 
   2   0  10      244.98      159.28     42.32 o 
  -2   0  10     3898.20     3662.40     64.39 o 
  -2   0  10     3898.20     3682.54    101.94 o 
   0   0  10     2934.01     2941.89     94.66 o 
   0   0  10    21477.71    21735.37    255.53 o 
   0   0  10    21477.71    21612.73    242.45 o 
  -2   0  10      532.52      401.04     53.13 o 
   2   0  10     1793.35     1598.48     58.82 o 
  -4   0  10      317.59      295.24     38.34 o 
   4   0  10      115.29       80.09     33.56 o 
  -6   0  10      418.79      485.23     44.14 o 
   6   0  10      886.95      874.33     54.15 o 
  -8   0  10      157.56      118.09     41.41 o 
   8   0  10      995.90     1013.59     59.62 o 
 -10   0  10       13.58      -22.19     37.89 o 
  10   0  10     1715.42     1657.76     75.89 o 
 -12   0  10        0.51        2.96     60.64 o 
 -12   1  10       65.84       67.58     40.16 o 
 -12   1  10       66.05      108.31     42.55 o 
 -11   1  10     1154.13     1216.44     68.49 o 
 -11   1  10     1151.68     1143.17     57.57 o 
 -10   1  10       76.58       70.31     25.48 o 
 -10   1  10      148.97      153.36     38.91 o 
  -9   1  10     1547.97     1570.38     68.38 o 
  -9   1  10     1542.36     1494.04     59.62 o 
  -8   1  10        0.13        7.74     20.71 o 
  -8   1  10       83.68       79.75     33.45 o 
  -7   1  10     2384.81     2125.47     65.53 o 
  -7   1  10     2388.62     2447.33     57.80 o 
  -6   1  10      841.03      803.91     37.54 o 
  -6   1  10       26.54       39.25     22.64 o 
  -5   1  10     3627.47     3720.77     52.90 o 
  -5   1  10     3621.75     3518.94     79.18 o 
  -4   1  10      129.33       89.88     16.95 o 
  -4   1  10      230.52      163.72     24.12 o 
  -3   1  10      261.34      263.15     30.83 o 
  -3   1  10      254.95      213.09     16.50 o 
  -2   1  10     1412.85     1502.57     50.97 o 
  -2   1  10     1081.44     1233.50     28.22 o 
  -1   1  10     2480.21     2227.29     44.14 o 
  -1   1  10     2541.68     2396.93     61.21 o 
   0   1  10      449.97      426.19     23.32 o 
   0   1  10      788.78      685.13     42.10 o 
   1   1  10     2425.98     2302.27     62.92 o 
   1   1  10     2573.71     2472.02     64.51 o 
   2   1  10       81.55       72.81     23.89 o 
   3   1  10      758.44      714.48     32.65 o 
   4   1  10      536.60      522.78     31.40 o 
   5   1  10     5965.92     5957.62     76.45 o 
   6   1  10      353.65      282.83     30.04 o 
   7   1  10      611.65      538.02     34.70 o 
   8   1  10      251.76      239.49     30.60 o 
   9   1  10      540.36      552.36     36.86 o 
  10   1  10      175.28      168.95     36.41 o 
  11   1  10       10.51       23.32     36.63 o 
 -12   2  10      107.05       78.50     42.55 o 
 -12   2  10      106.63       59.50     36.63 o 
 -11   2  10       86.55       88.97     39.71 o 
 -11   2  10       54.11       69.74     36.29 o 
 -10   2  10      277.86      312.64     35.95 o 
 -10   2  10      282.60      348.82     45.51 o 
  -9   2  10      265.55      248.25     39.93 o 
  -9   2  10      117.56      136.41     28.78 o 
  -8   2  10      644.64      578.98     41.19 o 
  -8   2  10      644.81      590.36     68.95 o 
  -7   2  10       11.88       24.46     25.14 o 
  -7   2  10        2.54        1.02     21.16 o 
  -6   2  10     4568.52     4599.30     73.61 o 
  -6   2  10     4447.60     4475.64     90.68 o 
  -5   2  10      465.51      545.99     39.25 o 
  -5   2  10      533.90      596.84     27.31 o 
  -4   2  10     1022.88      925.64     33.79 o 
  -4   2  10      974.67      820.63     32.88 o 
  -3   2  10      348.48      315.60     18.20 o 
  -3   2  10      717.91      591.84     37.32 o 
  -2   2  10     8975.71     9201.11     71.79 o 
  -2   2  10     8990.61     9122.95    110.02 o 
  -1   2  10      277.30      266.22     21.39 o 
  -1   2  10      501.93      466.12     35.95 o 
   0   2  10     1682.22     1594.50     52.45 o 
   0   2  10     1644.34     1540.91     38.11 o 
   1   2  10      109.04       76.80     15.81 o 
   1   2  10     1335.19     1266.95     42.44 o 
   2   2  10     2751.89     2781.36     51.42 o 
   3   2  10      486.05      402.52     29.24 o 
   4   2  10      564.22      548.49     31.86 o 
   5   2  10     1492.70     1490.17     44.26 o 
   6   2  10       68.73       69.06     26.74 o 
   7   2  10       89.36      116.05     28.67 o 
   8   2  10     1099.40     1065.58     42.44 o 
   9   2  10       72.63       48.13     32.42 o 
  10   2  10      244.90      235.51     39.71 o 
  11   2  10       17.65       12.17     36.07 o 
 -12   3  10       20.49        0.00     53.13 o 
 -12   3  10       18.25       30.60     39.59 o 
 -11   3  10      622.26      590.36     65.30 o 
 -11   3  10      680.93      733.03     83.85 o 
 -10   3  10       20.36        0.00     30.72 o 
 -10   3  10       81.54      103.53     53.59 o 
  -9   3  10      164.90      175.32     29.24 o 
  -9   3  10      167.21      183.85     55.07 o 
  -8   3  10      518.59      469.53     45.05 o 
  -8   3  10       15.91       16.16     21.73 o 
  -7   3  10     1998.49     2120.24     70.08 o 
  -7   3  10     1998.24     2031.95     65.42 o 
  -6   3  10        8.27       29.92     21.39 o 
  -6   3  10      549.15      493.88     42.66 o 
  -5   3  10      440.71      433.58     36.29 o 
  -5   3  10      443.41      420.38     39.59 o 
  -4   3  10      897.59      777.97     39.82 o 
  -4   3  10      329.31      276.01     23.66 o 
  -3   3  10        8.77        6.37     10.35 o 
  -3   3  10      171.24      144.94     28.22 o 
  -2   3  10      254.47      232.66     31.86 o 
  -2   3  10        1.89       20.25     13.99 o 
  -1   3  10      647.85      640.87     38.80 o 
  -1   3  10      631.92      614.02     28.90 o 
   0   3  10      202.94      199.78     31.17 o 
   0   3  10      116.61      139.26     18.43 o 
   1   3  10     1848.96     1828.87     48.58 o 
   1   3  10     1849.22     1829.44     48.69 o 
   2   3  10     1190.51     1131.34     37.32 o 
   2   3  10     1189.31     1202.45     49.26 o 
   3   3  10     4204.97     4267.32     63.03 o 
   4   3  10       79.92       50.29     24.80 o 
   5   3  10     3960.54     3896.43     63.94 o 
   6   3  10      274.83      234.25     29.58 o 
   7   3  10     3681.92     3679.81     66.33 o 
   8   3  10       39.39       68.38     31.51 o 
   9   3  10      450.65      488.53     42.10 o 
  10   3  10      514.49      595.93     45.74 o 
  11   3  10       18.89        0.00     35.61 o 
 -11   4  10       72.11       57.91     58.14 o 
 -11   4  10       14.96        0.00     32.77 o 
 -10   4  10        7.59       14.56     32.65 o 
 -10   4  10       16.67       38.23     52.79 o 
  -9   4  10       20.99       21.50     36.41 o 
  -9   4  10       16.15       36.63     33.68 o 
  -8   4  10     2249.91     2375.65     71.22 o 
  -8   4  10     2273.96     2307.50     77.02 o 
  -7   4  10       65.96       50.40     23.44 o 
  -7   4  10       66.53       63.94     36.07 o 
  -6   4  10     3779.59     3775.26     84.30 o 
  -6   4  10     3785.98     3794.94     88.29 o 
  -5   4  10       98.60       92.50     34.36 o 
  -5   4  10       98.44       79.98     22.87 o 
  -4   4  10     2794.89     2773.85    104.44 o 
  -4   4  10     2769.16     2559.73     55.07 o 
  -3   4  10       73.44       75.54     17.29 o 
  -3   4  10      460.84      408.89     35.04 o 
  -2   4  10     7829.67     8172.17     90.45 o 
  -2   4  10     7841.23     8088.77    104.21 o 
  -1   4  10      342.07      271.23     32.77 o 
  -1   4  10        5.82        3.07     13.54 o 
   0   4  10     2462.27     2273.94     52.22 o 
   0   4  10     2461.47     2268.71     58.36 o 
   1   4  10     1154.18     1127.70     41.19 o 
   1   4  10       84.59       84.42     19.57 o 
   2   4  10     2845.96     2795.47     51.88 o 
   2   4  10     2835.93     2691.02     76.68 o 
   3   4  10      188.38      170.09     27.42 o 
   3   4  10      566.67      538.71     31.06 o 
   4   4  10       14.62        1.82     24.12 o 
   5   4  10      563.11      624.72     35.61 o 
   6   4  10       13.21       18.77     26.17 o 
   7   4  10      483.40      476.13     34.93 o 
   8   4  10       37.69       16.16     30.95 o 
   9   4  10       67.51       56.09     33.45 o 
  10   4  10      420.40      407.30     42.44 o 
  11   4  10       74.59      103.08     32.54 o 
 -11   5  10      729.39      844.86     77.14 o 
 -11   5  10      731.19      854.42     90.68 o 
 -10   5  10       61.71       63.26     56.66 o 
 -10   5  10        0.07        0.46     32.54 o 
  -9   5  10      421.82      347.12     46.08 o 
  -9   5  10      411.08      382.95     57.11 o 
  -8   5  10      953.73      866.14     55.86 o 
  -8   5  10      627.07      626.08     63.94 o 
  -7   5  10     1559.20     1536.93     66.21 o 
  -7   5  10     1527.66     1562.42     59.16 o 
  -6   5  10      396.69      326.98     43.23 o 
  -6   5  10       15.42       13.42     21.50 o 
  -5   5  10      292.05      305.48     31.51 o 
  -5   5  10      334.62      343.02     41.75 o 
  -4   5  10        0.21        4.78     14.90 o 
  -4   5  10      488.64      382.27     58.36 o 
  -3   5  10      104.08       63.14     27.08 o 
  -3   5  10      103.12       91.02     18.77 o 
  -2   5  10      565.36      515.84     32.77 o 
  -2   5  10      316.00      322.43     31.63 o 
  -1   5  10     2804.08     2805.93     56.43 o 
  -1   5  10     2760.68     2679.65     66.67 o 
   0   5  10      317.70      337.79     30.26 o 
   0   5  10      694.83      669.09     34.93 o 
   1   5  10     1825.44     1672.43     53.24 o 
   1   5  10     1868.61     1828.07     49.15 o 
   2   5  10       21.14       28.22     23.21 o 
   2   5  10        7.05        6.60     18.09 o 
   3   5  10     3575.48     3644.20     59.62 o 
   3   5  10     3575.45     3800.97     97.73 o 
   4   5  10      351.53      332.32     29.92 o 
   4   5  10      311.63      329.94     37.09 o 
   5   5  10     2793.09     2758.72     55.86 o 
   6   5  10      439.57      415.61     33.22 o 
   7   5  10     2476.94     2790.23     70.42 o 
   8   5  10      134.74      139.60     34.13 o 
   9   5  10      451.23      497.29     42.89 o 
  10   5  10      112.83      125.83     46.42 o 
 -11   6  10       26.60       65.65     64.39 o 
 -11   6  10        2.25        0.00     39.82 o 
 -10   6  10      273.36      277.26     47.90 o 
 -10   6  10      265.47      287.04     53.02 o 
  -9   6  10      326.05      273.28     44.48 o 
  -9   6  10      232.79      274.87     50.86 o 
  -8   6  10      499.77      457.25     48.69 o 
  -8   6  10      473.68      465.89     59.96 o 
  -7   6  10       82.00       30.04     21.50 o 
  -7   6  10      104.09       11.49     37.89 o 
  -6   6  10     1718.97     1956.41     64.05 o 
  -6   6  10     1719.03     1880.86     71.90 o 
  -5   6  10       51.39       42.55     23.10 o 
  -5   6  10       53.13       26.62     36.29 o 
  -4   6  10     1914.86     1788.82     58.93 o 
  -4   6  10     1919.67     1834.10     68.26 o 
  -3   6  10      218.06      248.36     24.69 o 
  -3   6  10      374.14      432.67     61.66 o 
  -2   6  10     3574.90     3639.76     79.87 o 
  -2   6  10     3582.49     3774.92     64.28 o 
  -1   6  10        1.67       12.40     19.11 o 
  -1   6  10      277.98      266.00     29.92 o 
   0   6  10     2022.89     1814.87     49.26 o 
   0   6  10     2022.66     1744.79     57.00 o 
   1   6  10       55.53       54.50     20.37 o 
   1   6  10      543.88      508.10     34.02 o 
   2   6  10     1142.58     1197.78     62.23 o 
   2   6  10     1172.37     1310.19     40.05 o 
   3   6  10      296.78      266.79     28.56 o 
   3   6  10       35.19       60.30     24.35 o 
   4   6  10       19.77       24.57     25.37 o 
   4   6  10       12.75        0.00     18.09 o 
   5   6  10      235.23      284.88     30.49 o 
   6   6  10      172.91      102.96     32.65 o 
   7   6  10      255.72      225.15     35.72 o 
   8   6  10      714.51      754.30     46.53 o 
   9   6  10       93.99      136.18     43.80 o 
  10   6  10      178.55      231.07     47.10 o 
 -10   7  10       96.64      118.89     44.03 o 
 -10   7  10        0.32       20.14     34.59 o 
  -9   7  10     1022.42     1140.21     84.99 o 
  -9   7  10     1023.46     1088.56     65.42 o 
  -8   7  10      244.55      262.92     44.37 o 
  -8   7  10        6.45       43.92     33.56 o 
  -7   7  10      998.20      909.60     58.48 o 
  -7   7  10      988.55      957.50     74.41 o 
  -6   7  10       77.91      123.67     34.25 o 
  -6   7  10      286.68      262.47     37.43 o 
  -5   7  10        6.13        0.00     20.71 o 
  -5   7  10      120.66      104.44     40.62 o 
  -4   7  10      572.47      551.68     49.49 o 
  -4   7  10        0.11       21.39     21.62 o 
  -3   7  10      154.54      184.20     41.53 o 
  -3   7  10      150.45      172.59     28.90 o 
  -2   7  10      348.85      356.79     30.72 o 
  -2   7  10       50.88       78.05     24.23 o 
  -1   7  10      807.72      764.88     37.32 o 
  -1   7  10      761.05      785.36     43.57 o 
   0   7  10      445.57      394.67     33.56 o 
   0   7  10      341.60      268.04     31.51 o 
   1   7  10     2188.13     2119.55     48.13 o 
   1   7  10     2181.18     2025.92     86.58 o 
   2   7  10       50.49       36.86     25.26 o 
   2   7  10       29.94       13.88     25.37 o 
   3   7  10     4189.81     4186.89     65.08 o 
   3   7  10     4189.79     4158.78    116.62 o 
   4   7  10      839.23      823.02     37.32 o 
   4   7  10      838.39      723.01     54.84 o 
   5   7  10     1528.20     1541.37     76.11 o 
   5   7  10     1538.84     1609.18     55.18 o 
   6   7  10      205.66      174.41     33.68 o 
   7   7  10     1743.81     1753.55     60.53 o 
   8   7  10      147.31      200.35     44.03 o 
   9   7  10      667.31      728.48     58.25 o 
  10   7  10       37.83      197.51     49.26 o 
 -10   8  10        6.17       15.25     41.87 o 
 -10   8  10        5.48        0.00     34.70 o 
  -9   8  10       10.08        0.00     39.82 o 
  -9   8  10        0.43        0.57     34.81 o 
  -8   8  10      555.13      613.23     69.51 o 
  -8   8  10      566.97      562.03     54.15 o 
  -7   8  10      116.04      102.74     35.50 o 
  -6   8  10     1586.74     1681.08     59.96 o 
  -5   8  10       41.25       43.46     31.97 o 
  -5   8  10       91.56       85.78     35.04 o 
  -4   8  10     5082.45     5257.36     90.79 o 
  -4   8  10     5077.52     5284.21    136.41 o 
  -3   8  10      384.59      329.82     45.96 o 
  -3   8  10      318.07      299.22     34.93 o 
  -2   8  10     7559.63     7538.69    118.89 o 
  -2   8  10     7582.75     8031.32    127.31 o 
  -1   8  10      637.19      539.16     35.27 o 
  -1   8  10      227.88      172.02     29.92 o 
   0   8  10     3027.39     2954.52     62.12 o 
   0   8  10     2996.26     2800.13     74.63 o 
   1   8  10     1201.90     1252.73     41.19 o 
   1   8  10      169.20      178.51     41.53 o 
   2   8  10      530.43      473.40     32.08 o 
   2   8  10      486.98      426.41     48.58 o 
   3   8  10      729.75      803.68     36.75 o 
   3   8  10       36.12       51.20     29.58 o 
   4   8  10      373.95      375.67     36.98 o 
   4   8  10      368.32      416.17     48.01 o 
   5   8  10      360.20      361.00     37.77 o 
   5   8  10      146.17      129.81     36.63 o 
   6   8  10      501.54      509.35     50.97 o 
   6   8  10      494.93      480.45     51.20 o 
   7   8  10      162.48      148.70     42.44 o 
   8   8  10       70.73       97.16     33.11 o 
   9   8  10        5.78       42.55     34.36 o 
 -10   9  10        9.54       18.89     43.57 o 
 -10   9  10        4.25       14.45     39.82 o 
  -9   9  10      377.35      343.59     58.59 o 
  -9   9  10      382.54      290.23     50.63 o 
  -8   9  10       90.78       91.47     37.43 o 
  -7   9  10      374.23      407.76     42.21 o 
  -6   9  10      224.76      224.70     37.66 o 
  -5   9  10        6.81       28.67     34.02 o 
  -4   9  10      839.69      857.61     48.35 o 
  -4   9  10      241.55      311.85     47.10 o 
  -3   9  10      105.23      107.06     28.10 o 
  -3   9  10      197.91      141.99     43.35 o 
  -2   9  10      430.29      448.94     48.35 o 
  -2   9  10       47.70       94.66     26.74 o 
  -1   9  10      964.95      882.75     49.49 o 
  -1   9  10      966.12      916.54     55.75 o 
   0   9  10        8.51        0.00     29.13 o 
   0   9  10      140.33      107.85     27.08 o 
   1   9  10     2807.15     2834.60     55.52 o 
   1   9  10     2800.64     2642.22    106.60 o 
   2   9  10      692.75      629.49     41.75 o 
   2   9  10      678.38      626.08     58.36 o 
   3   9  10     4411.48     4476.20    103.87 o 
   3   9  10     4378.48     4250.37    132.32 o 
   4   9  10       22.41       22.75     37.77 o 
   4   9  10       21.89        0.00     25.37 o 
   5   9  10     1639.77     1582.90     84.53 o 
   5   9  10     1639.87     1638.76     70.54 o 
   6   9  10      369.01      369.07     37.89 o 
   6   9  10      323.93      306.27     48.69 o 
   7   9  10      624.57      759.99     46.76 o 
   8   9  10       89.57       99.66     35.16 o 
   9   9  10       39.27      145.51     47.78 o 
  -9  10  10      441.73      437.34     64.96 o 
  -9  10  10      485.94      430.62     56.32 o 
  -8  10  10       97.07       75.77     36.63 o 
  -7  10  10        6.25        0.00     34.70 o 
  -6  10  10      901.25     1033.50     53.02 o 
  -5  10  10       66.03       61.44     34.81 o 
  -4  10  10     3093.22     2996.50     75.66 o 
  -3  10  10       28.16       70.20     41.41 o 
  -3  10  10       17.71       12.29     24.12 o 
  -2  10  10     1048.39     1054.20     61.55 o 
  -2  10  10     1044.16     1024.85     52.79 o 
  -1  10  10        0.72        0.00     21.96 o 
  -1  10  10      303.08      299.90     44.71 o 
   0  10  10     2213.50     2156.87     61.32 o 
   0  10  10     2213.40     2096.23    103.87 o 
   1  10  10       31.02       50.29     35.61 o 
   1  10  10      173.66      165.99     34.93 o 
   2  10  10       78.91       51.65     39.71 o 
   2  10  10       76.49       95.34     38.00 o 
   3  10  10      110.15      106.26     38.68 o 
   3  10  10      530.65      560.44     40.27 o 
   4  10  10      480.89      421.75     38.34 o 
   4  10  10      480.84      484.21     55.75 o 
   5  10  10      157.55      157.69     33.68 o 
   5  10  10       35.09       47.21     31.17 o 
   6  10  10       35.23       23.32     31.51 o 
   6  10  10       35.03       14.68     27.31 o 
   7  10  10       14.42       43.23     32.42 o 
   7  10  10        1.18        0.00     25.71 o 
   8  10  10      384.00      362.47     53.02 o 
  -8  11  10       45.03       35.38     37.77 o 
  -7  11  10      293.82      193.41     40.73 o 
  -6  11  10      142.59      160.99     39.14 o 
  -5  11  10       61.20       63.71     34.70 o 
  -4  11  10      513.71      471.81     43.46 o 
  -3  11  10       81.02       58.25     35.61 o 
  -2  11  10      110.17       68.26     27.65 o 
  -2  11  10      216.79      272.60     45.39 o 
  -1  11  10      703.83      695.14     55.18 o 
  -1  11  10      684.50      576.25     43.92 o 
   0  11  10      234.99      225.38     36.86 o 
   0  11  10      141.48      132.43     47.21 o 
   1  11  10      795.50      802.20     43.35 o 
   1  11  10      780.45      759.99     71.33 o 
   2  11  10       11.52        0.00     28.90 o 
   2  11  10        0.46        0.00     28.90 o 
   3  11  10     3183.16     2839.95    120.82 o 
   3  11  10     3193.93     3117.32     73.61 o 
   4  11  10      236.32      220.60     34.70 o 
   4  11  10      232.29      208.20     47.90 o 
   5  11  10     1034.90     1126.90     52.79 o 
   5  11  10     1034.74     1036.45     77.36 o 
   6  11  10      105.91      143.69     33.90 o 
   6  11  10       67.03       97.84     40.39 o 
   7  11  10      260.25      247.11     38.91 o 
   7  11  10      258.93      243.70     51.99 o 
   8  11  10       95.15      123.10     32.31 o 
  -8  12  10       20.61        0.00     38.34 o 
  -7  12  10      144.32       91.47     39.71 o 
  -6  12  10      495.26      498.77     47.21 o 
  -5  12  10       92.77       79.98     37.66 o 
  -4  12  10     1518.07     1664.36     64.05 o 
  -3  12  10       31.33        4.66     34.36 o 
  -2  12  10     1475.99     1578.00     59.50 o 
  -1  12  10      290.56      248.82     44.94 o 
  -1  12  10      194.30      163.38     32.65 o 
   0  12  10      731.20      768.18     46.08 o 
   0  12  10      704.66      778.99     76.34 o 
   1  12  10      337.11      282.49     35.38 o 
   1  12  10      138.06      135.61     45.39 o 
   2  12  10      156.61       94.09     32.20 o 
   2  12  10      155.22      162.92     45.74 o 
   3  12  10      341.61      347.00     37.89 o 
   3  12  10      136.78      102.85     42.55 o 
   4  12  10      116.47      149.04     34.36 o 
   4  12  10      105.77      127.31     44.83 o 
   5  12  10      149.33      134.02     34.59 o 
   5  12  10       83.23       75.43     37.09 o 
   6  12  10       45.15       13.31     32.42 o 
   6  12  10       25.92       40.05     32.88 o 
   7  12  10       63.75        8.31     44.83 o 
   7  12  10       62.10        0.00     30.26 o 
  -7  13  10      297.42      353.83     46.76 o 
  -6  13  10      102.77       82.83     39.14 o 
  -5  13  10       21.90       23.89     37.89 o 
  -4  13  10      108.31      132.32     40.16 o 
  -3  13  10       41.46       23.32     36.29 o 
  -2  13  10      230.93      200.35     39.93 o 
  -1  13  10       57.03       55.18     40.16 o 
  -1  13  10       62.91      104.21     42.10 o 
   0  13  10       50.78       29.35     42.66 o 
   0  13  10       42.99       29.69     39.82 o 
   1  13  10      338.46      205.13     52.79 o 
   1  13  10      363.69      312.98     48.81 o 
   2  13  10       12.70        0.00     31.51 o 
   2  13  10        7.16       29.81     36.52 o 
   3  13  10      711.99      842.93     48.47 o 
   3  13  10      710.46      786.16     75.20 o 
   4  13  10       89.83      125.72     35.04 o 
   4  13  10       88.49       93.63     44.37 o 
   5  13  10      146.80      131.41     46.42 o 
   5  13  10      158.10      187.04     37.66 o 
   6  13  10      202.32      196.71     53.59 o 
   6  13  10      239.18      259.17     51.65 o 
  -5  14  10      174.78      135.96     42.10 o 
  -4  14  10      816.00      737.12     53.13 o 
  -3  14  10      102.42      115.25     40.27 o 
  -2  14  10      415.38      494.68     47.44 o 
  -1  14  10      159.63      176.34     49.15 o 
   0  14  10      176.76      162.92     47.44 o 
   1  14  10       59.35       89.77     44.48 o 
   1  14  10        2.65        0.00     33.79 o 
   2  14  10      158.30      213.32     47.67 o 
   2  14  10      147.06      220.72     54.95 o 
   3  14  10      112.60       82.03     35.27 o 
   3  14  10        1.15        0.00     32.77 o 
   4  14  10      152.83      124.69     36.41 o 
   4  14  10      131.40       99.32     46.08 o 
  -3  15  10      151.46       42.89     39.82 o 
  -2  15  10       40.44       10.24     45.96 o 
  -1  15  10       15.19       91.13     48.35 o 
   0  15  10      106.98      157.80     48.69 o 
   1  15  10      181.30      176.91     48.69 o 
   2  15  10       45.56       33.79     40.27 o 
   2  15  10       56.07      193.18     49.60 o 
   3  15  10      500.00      482.28     56.43 o 
   3  15  10      500.00      444.84     71.79 o 
 -11   0  11      653.30      588.54     54.38 o 
   9   0  11       74.40       77.48     36.75 o 
  -9   0  11     1813.54     1988.49     75.89 o 
   7   0  11      130.78      129.81     36.29 o 
  -7   0  11      273.36      303.31     41.30 o 
   5   0  11      855.20      903.57     39.71 o 
  -5   0  11      826.41      886.96     37.77 o 
   3   0  11      487.13      533.47     32.08 o 
  -3   0  11       53.35       32.54     19.80 o 
  -3   0  11       53.35       47.33     29.81 o 
   1   0  11      354.27      356.56     37.66 o 
  -1   0  11     4765.19     4811.60     90.68 o 
  -1   0  11      650.96      725.97     45.05 o 
   1   0  11     2593.37     2520.25     70.54 o 
  -3   0  11        7.29      -16.27     30.04 o 
   3   0  11     3565.93     3944.33     88.63 o 
  -5   0  11      112.89      101.48     34.36 o 
   5   0  11     6260.29     6370.49    115.14 o 
  -7   0  11       37.34       61.66     34.02 o 
   7   0  11      957.37     1048.97     57.68 o 
  -9   0  11      247.74      246.20     40.73 o 
   9   0  11      544.62      521.75     51.77 o 
 -11   0  11       89.25       69.17     40.27 o 
 -11   1  11      165.48      134.02     29.47 o 
 -10   1  11      266.38      332.44     31.86 o 
  -9   1  11       38.88       36.52     25.26 o 
  -8   1  11      232.44      277.03     28.33 o 
  -7   1  11      355.18      300.81     28.67 o 
  -6   1  11     4392.84     4363.34     57.91 o 
  -5   1  11       59.61       67.35     17.75 o 
  -4   1  11     4818.97     4984.08     51.20 o 
  -3   1  11      141.86      129.36     22.98 o 
  -3   1  11       27.56        9.10     19.34 o 
  -2   1  11     5214.94     5363.28    105.24 o 
  -2   1  11     5217.26     5461.35     67.47 o 
  -1   1  11      215.32      225.15     24.23 o 
   0   1  11     1515.29     1516.23     40.62 o 
   1   1  11      729.44      774.89     32.42 o 
   2   1  11      840.48      865.00     34.81 o 
   3   1  11      720.92      766.82     34.02 o 
   4   1  11        9.07        9.56     22.53 o 
   5   1  11      730.04      723.24     35.27 o 
   6   1  11       77.33       50.40     24.57 o 
   7   1  11      250.58      235.39     28.22 o 
   8   1  11      284.47      314.58     30.95 o 
   9   1  11      159.73      128.33     28.56 o 
  10   1  11      452.27      451.10     41.30 o 
 -11   2  11      903.91      917.11     50.29 o 
 -10   2  11       89.79       93.52     26.05 o 
  -9   2  11     1188.56     1293.01     44.71 o 
  -8   2  11      255.69      250.86     27.53 o 
  -7   2  11      493.77      491.38     27.42 o 
  -6   2  11      683.11      683.54     29.47 o 
  -5   2  11       55.16      109.79     20.37 o 
  -4   2  11     1146.95     1120.08     31.63 o 
  -3   2  11       12.06       18.09     20.71 o 
  -3   2  11       12.01        0.00     19.57 o 
  -2   2  11      173.71      173.39     30.95 o 
  -2   2  11     1154.49     1187.09     36.86 o 
  -1   2  11      211.96      191.70     24.23 o 
   0   2  11       33.38       42.66     21.50 o 
   1   2  11     7203.27     7258.36     79.41 o 
   2   2  11        2.03        0.00     21.16 o 
   3   2  11     7392.15     7740.18     85.21 o 
   4   2  11      225.36      192.16     26.51 o 
   5   2  11     2517.85     2582.83     55.18 o 
   6   2  11      212.16      179.30     26.96 o 
   7   2  11     1165.51     1251.82     43.69 o 
   8   2  11      163.03      168.27     27.76 o 
   9   2  11      308.48      371.01     37.89 o 
  10   2  11      141.64      179.19     36.52 o 
 -11   3  11      103.24      108.88     32.99 o 
 -10   3  11      167.70      188.86     32.77 o 
  -9   3  11      130.91      128.90     31.29 o 
  -8   3  11      323.94      267.13     28.56 o 
  -7   3  11      310.52      398.65     30.72 o 
  -6   3  11     3072.03     2997.75     50.06 o 
  -5   3  11       50.97       42.66     18.77 o 
  -4   3  11     2960.05     2995.59     46.42 o 
  -3   3  11      148.95      119.46     22.64 o 
  -3   3  11       48.00       30.95     26.05 o 
  -2   3  11     5995.50     6083.56     71.33 o 
  -2   3  11     5968.46     6085.95    125.03 o 
  -1   3  11      211.62      214.12     24.69 o 
  -1   3  11      173.32      162.58     31.74 o 
   0   3  11      304.02      287.95     25.71 o 
   1   3  11     1013.29     1046.81     36.41 o 
   2   3  11      745.57      740.42     33.22 o 
   3   3  11      599.54      572.61     31.74 o 
   4   3  11        7.07       10.01     23.10 o 
   5   3  11      474.12      491.15     32.08 o 
   6   3  11      259.31      255.19     28.78 o 
   7   3  11      176.76      231.30     29.13 o 
   8   3  11      566.36      539.62     40.27 o 
   9   3  11       25.19       27.08     29.58 o 
  10   3  11      755.53      797.31     48.81 o 
 -11   4  11      969.75     1023.60     66.44 o 
 -10   4  11       53.59       60.98     39.02 o 
  -9   4  11     1215.73     1144.54     63.03 o 
  -8   4  11      193.43      180.90     27.65 o 
  -7   4  11      795.75      814.71     37.20 o 
  -6   4  11      995.54      992.65     38.68 o 
  -5   4  11      869.25      785.70     35.50 o 
  -4   4  11      194.02      211.27     27.08 o 
  -3   4  11      247.72      172.93     21.05 o 
  -2   4  11      749.06      711.64     31.74 o 
  -2   4  11      179.94      195.00     37.89 o 
  -1   4  11      489.69      442.80     46.08 o 
  -1   4  11      500.03      482.96     29.13 o 
   0   4  11      142.58      111.27     23.66 o 
   0   4  11       75.68       41.64     23.10 o 
   1   4  11     4190.68     4113.62     62.35 o 
   2   4  11      600.27      588.31     31.51 o 
   3   4  11     1283.85     1364.00     41.53 o 
   4   4  11      234.65      215.48     26.85 o 
   5   4  11     4096.45     4007.70     67.12 o 
   6   4  11      147.31      191.59     27.65 o 
   7   4  11      948.69     1046.92     41.07 o 
   8   4  11      166.26      161.10     32.08 o 
   9   4  11      174.70      187.15     34.02 o 
  10   4  11      134.17      164.63     35.72 o 
 -11   5  11      138.96      146.54     43.23 o 
 -10   5  11       43.25       77.25     40.84 o 
  -9   5  11       28.18       50.63     29.58 o 
  -8   5  11      681.11      664.19     41.53 o 
  -7   5  11      327.25      255.19     28.44 o 
  -6   5  11     1183.55     1189.93     41.87 o 
  -5   5  11      414.76      369.64     30.38 o 
  -4   5  11     5962.27     5907.56     76.57 o 
  -3   5  11      372.02      320.72     23.66 o 
  -2   5  11     2271.67     2256.08     46.99 o 
  -2   5  11     2240.80     2467.58     91.81 o 
  -1   5  11      700.03      648.27     31.17 o 
  -1   5  11       92.59       88.29     30.95 o 
   0   5  11     4459.30     4525.35     64.74 o 
   0   5  11     4446.65     4289.73    109.79 o 
   1   5  11      532.07      544.51     30.26 o 
   1   5  11      225.96      244.61     36.18 o 
   2   5  11      714.91      727.79     33.22 o 
   3   5  11      992.98      961.48     37.43 o 
   4   5  11      445.72      356.33     30.15 o 
   5   5  11      730.47      729.04     36.29 o 
   6   5  11     1062.32     1077.41     40.96 o 
   7   5  11      149.33      166.90     31.74 o 
   8   5  11       73.45       78.73     30.26 o 
   9   5  11       32.15       55.07     31.40 o 
  10   5  11      747.26      769.66     60.87 o 
 -10   6  11       14.06       12.63     37.66 o 
  -9   6  11      329.99      351.21     37.43 o 
  -8   6  11      240.33      213.66     33.45 o 
  -7   6  11      398.02      384.43     32.20 o 
  -6   6  11      243.60      235.51     28.78 o 
  -5   6  11      234.19      196.94     27.99 o 
  -4   6  11      614.46      618.46     34.93 o 
  -3   6  11      361.14      367.94     31.06 o 
  -2   6  11      592.73      645.20     28.56 o 
  -1   6  11      353.83      329.82     26.62 o 
  -1   6  11      341.02      331.98     47.10 o 
   0   6  11      140.36      137.21     24.46 o 
   0   6  11       93.78      115.82     33.79 o 
   1   6  11     4291.59     4464.15     65.99 o 
   1   6  11     4290.69     4156.17    112.63 o 
   2   6  11      405.25      350.87     28.67 o 
   2   6  11      362.69      343.93     42.44 o 
   3   6  11     2797.87     2805.02     55.86 o 
   4   6  11      150.71       96.36     26.39 o 
   5   6  11      850.46      970.92     39.36 o 
   6   6  11       56.96       69.40     28.56 o 
   7   6  11     1633.22     1685.18     59.16 o 
   8   6  11      101.49      147.67     32.88 o 
   9   6  11       99.19      168.27     43.12 o 
 -10   7  11       89.58       85.44     34.47 o 
  -9   7  11       69.22       53.02     32.65 o 
  -8   7  11      242.42      302.18     36.41 o 
  -7   7  11       54.11       46.65     30.72 o 
  -6   7  11     1827.56     1856.63     50.97 o 
  -5   7  11       97.44       99.21     27.19 o 
  -4   7  11     1897.48     1971.88     50.63 o 
  -3   7  11      372.56      338.47     31.29 o 
  -2   7  11     6775.24     6931.38     84.30 o 
  -1   7  11      303.29      298.76     24.92 o 
   0   7  11     1232.39     1209.04     39.25 o 
   0   7  11     1213.60     1245.34     71.90 o 
   1   7  11     1962.20     1976.88     47.67 o 
   1   7  11     1056.37     1136.12     68.38 o 
   2   7  11     2517.77     2075.52     85.67 o 
   2   7  11     2521.68     2311.83     50.97 o 
   3   7  11      299.43      297.51     29.01 o 
   4   7  11      185.29      185.90     26.96 o 
   5   7  11      267.09      257.12     34.02 o 
   6   7  11       73.30       76.68     29.81 o 
   7   7  11       35.80       54.38     29.01 o 
   8   7  11      288.16      292.96     45.51 o 
   9   7  11       79.92       49.49     40.62 o 
  -9   8  11      526.19      480.45     42.66 o 
  -8   8  11       78.38       75.32     32.20 o 
  -7   8  11      886.29      895.15     48.24 o 
  -6   8  11      227.76      277.83     35.61 o 
  -5   8  11      528.24      377.04     32.31 o 
  -4   8  11      208.88      208.77     30.04 o 
  -3   8  11      192.30      188.52     29.01 o 
  -2   8  11      419.84      392.40     32.65 o 
  -1   8  11      729.84      742.36     31.06 o 
   0   8  11      231.59      257.58     25.03 o 
   1   8  11      926.42      909.94     33.56 o 
   2   8  11      526.51      458.04     27.53 o 
   3   8  11     1199.79     1214.05     36.52 o 
   4   8  11      146.75      144.26     30.26 o 
   5   8  11     1460.49     1496.77     54.72 o 
   6   8  11      326.47      356.22     36.98 o 
   7   8  11      571.67      553.72     51.65 o 
   8   8  11      242.52      288.64     45.62 o 
   9   8  11      277.40      361.56     41.87 o 
   9   8  11      277.40      347.00     71.45 o 
  -9   9  11       34.83       38.80     34.70 o 
  -8   9  11      574.73      540.75     44.26 o 
  -7   9  11       68.62       85.10     32.54 o 
  -6   9  11      968.56     1237.60     54.72 o 
  -5   9  11       35.35       62.80     32.54 o 
  -4   9  11     2859.40     2812.08     60.53 o 
  -3   9  11      338.85      269.18     31.06 o 
  -2   9  11      456.92      592.75     35.38 o 
  -1   9  11      240.05      206.15     29.58 o 
   0   9  11     1676.59     1626.36     41.19 o 
   1   9  11       69.48       83.74     22.75 o 
   2   9  11      182.24      186.24     24.01 o 
   3   9  11      408.81      397.63     31.17 o 
   4   9  11       75.14       83.96     28.67 o 
   5   9  11      227.82      213.66     40.50 o 
   6   9  11      374.20      312.98     44.26 o 
   7   9  11       82.08      134.59     31.40 o 
   8   9  11      146.18      132.88     34.47 o 
  -8  10  11      132.56      147.67     37.54 o 
  -7  10  11      617.95      575.00     45.05 o 
  -6  10  11      214.16      185.67     36.41 o 
  -5  10  11       37.71       74.63     31.74 o 
  -4  10  11      734.69      629.38     44.37 o 
  -3  10  11      274.94      199.78     30.72 o 
  -2  10  11       64.27       86.92     28.22 o 
  -1  10  11      521.20      616.98     36.41 o 
   0  10  11      152.75      180.67     28.90 o 
   1  10  11      295.80      185.22     28.33 o 
   2  10  11       38.93       31.06     29.47 o 
   3  10  11      752.36      652.25     42.32 o 
   4  10  11       39.98       53.13     28.56 o 
   5  10  11      744.58      780.13     44.48 o 
   6  10  11       87.63       77.48     30.04 o 
   7  10  11      934.44     1125.76     53.59 o 
  -8  11  11      188.95      329.94     42.44 o 
  -7  11  11       13.99        0.00     32.54 o 
  -6  11  11      639.91      689.22     47.90 o 
  -5  11  11        0.59       21.16     31.51 o 
  -4  11  11     1174.30     1304.95     56.43 o 
  -3  11  11      381.61      390.35     39.14 o 
  -2  11  11     1421.52     1420.77     47.90 o 
  -1  11  11      236.35      201.03     30.95 o 
   0  11  11     1370.15     1275.37     45.74 o 
   1  11  11      298.71      304.56     29.47 o 
   2  11  11      512.47      472.26     32.31 o 
   3  11  11      256.77      289.21     29.69 o 
   4  11  11        2.49       12.06     23.78 o 
   5  11  11      155.32      125.94     27.08 o 
   6  11  11       66.68       42.21     29.58 o 
   7  11  11       97.64      125.15     34.59 o 
  -7  12  11      177.65      172.82     38.91 o 
  -6  12  11       74.23       44.94     34.93 o 
  -5  12  11      128.42      123.21     36.41 o 
  -4  12  11       81.78       78.62     33.90 o 
  -3  12  11      133.23      171.79     35.38 o 
  -2  12  11       59.79       76.91     32.88 o 
  -1  12  11      653.50      587.40     37.89 o 
   0  12  11       94.39      115.14     33.79 o 
   1  12  11      437.11      502.07     41.19 o 
   2  12  11       48.30       53.70     25.14 o 
   3  12  11      597.47      621.99     35.95 o 
   4  12  11      104.74      152.11     27.65 o 
   5  12  11      395.94      424.14     34.02 o 
   6  12  11       52.81       58.25     32.08 o 
  -6  13  11      310.24      442.57     46.76 o 
  -5  13  11       31.95       45.96     35.50 o 
  -4  13  11      537.04      522.21     45.51 o 
  -3  13  11       67.76       97.84     34.59 o 
  -2  13  11      256.04      324.82     39.82 o 
  -1  13  11      193.86      239.37     37.32 o 
   0  13  11     1041.30     1039.30     52.33 o 
   1  13  11      110.14      166.33     35.04 o 
   2  13  11       84.94       74.52     32.54 o 
   3  13  11       77.02       70.88     27.42 o 
   4  13  11       25.45       27.65     26.17 o 
   5  13  11      106.26       74.75     28.44 o 
  -4  14  11       62.21      103.65     36.86 o 
  -3  14  11        8.53       17.41     34.36 o 
  -2  14  11       49.94       58.59     33.90 o 
  -1  14  11      468.30      506.17     55.86 o 
   0  14  11       75.12       89.88     43.23 o 
   1  14  11      364.76      318.44     39.93 o 
   2  14  11       61.05       24.69     33.11 o 
   3  14  11      413.06      429.03     36.07 o 
  10   0  12       58.39       33.56     34.47 o 
 -10   0  12       79.19      117.07     35.38 o 
   8   0  12       35.46       19.23     31.74 o 
  -8   0  12     1058.30     1071.72     56.89 o 
   6   0  12        4.41       -8.53     27.53 o 
  -6   0  12     2165.90     2120.92     68.83 o 
   4   0  12      260.60      251.55     33.90 o 
  -4   0  12    11141.40    11525.91    141.87 o 
   2   0  12        0.86       23.66     27.53 o 
  -2   0  12     4005.14     3983.69     85.78 o 
   0   0  12      151.45      149.38     30.95 o 
   0   0  12     1108.64     1105.28     51.08 o 
  -2   0  12      547.13      500.59     40.84 o 
   2   0  12        6.28       10.92     27.87 o 
  -4   0  12     1521.99     1661.28     63.48 o 
   4   0  12     1907.64     1757.53     65.65 o 
  -6   0  12      295.88      277.71     36.98 o 
   6   0  12       32.25       40.62     30.26 o 
  -8   0  12      144.57      168.84     34.93 o 
   8   0  12      259.58      244.27     39.14 o 
 -10   0  12       10.82        0.80     33.11 o 
  10   0  12      427.46      488.87     50.51 o 
 -11   1  12      396.78      422.66     33.90 o 
 -10   1  12       84.82      129.93     25.14 o 
  -9   1  12      361.63      308.55     28.67 o 
  -8   1  12      259.04      245.52     26.74 o 
  -7   1  12      103.69      112.06     22.19 o 
  -6   1  12      855.20      821.08     29.92 o 
  -5   1  12       57.50       53.93     17.98 o 
  -4   1  12      668.96      697.76     30.60 o 
  -3   1  12       71.49       86.47     20.02 o 
  -2   1  12      334.48      327.77     24.57 o 
  -1   1  12       59.98       93.06     20.93 o 
   0   1  12       33.33       60.53     20.02 o 
   1   1  12     2278.22     2290.32     48.35 o 
   2   1  12       37.46       24.80     19.34 o 
   3   1  12     4668.36     4837.88     70.54 o 
   4   1  12        8.36       27.31     21.05 o 
   5   1  12     3539.82     3661.49     65.08 o 
   6   1  12      312.62      219.58     25.14 o 
   7   1  12      822.06      933.04     38.91 o 
   8   1  12       97.15       98.41     24.23 o 
   9   1  12      428.48      457.02     33.33 o 
  10   1  12      124.48      172.70     33.33 o 
 -10   2  12      221.24      266.68     29.24 o 
  -9   2  12      103.01       95.11     23.78 o 
  -8   2  12      619.33      618.46     33.33 o 
  -7   2  12        0.96       12.40     17.98 o 
  -6   2  12     2765.40     2819.24     55.52 o 
  -5   2  12       14.37       16.84     20.02 o 
  -4   2  12     2548.25     2625.49     44.48 o 
  -3   2  12      352.58      349.05     25.14 o 
  -2   2  12     2740.95     2744.50     51.65 o 
  -1   2  12     1333.93     1287.09     38.23 o 
   0   2  12     5025.39     5115.94     69.29 o 
   1   2  12      769.69      742.81     31.29 o 
   2   2  12      211.81      158.14     22.64 o 
   3   2  12      906.21      907.78     36.07 o 
   4   2  12        4.75        0.00     19.80 o 
   5   2  12      405.33      444.50     29.69 o 
   6   2  12        1.09       15.36     20.37 o 
   7   2  12      142.98      127.42     24.57 o 
   8   2  12      665.38      605.94     35.04 o 
   9   2  12       43.71       28.44     27.08 o 
 -10   3  12       47.00       57.57     27.65 o 
  -9   3  12      836.64      798.67     37.09 o 
  -8   3  12       41.18       63.48     21.73 o 
  -7   3  12      568.93      538.48     31.17 o 
  -6   3  12      517.18      543.14     30.72 o 
  -5   3  12       20.76       41.30     21.16 o 
  -4   3  12      956.97      965.01     35.61 o 
  -3   3  12       80.80       70.54     17.75 o 
  -2   3  12      996.43     1096.07     36.07 o 
  -1   3  12     3801.27     3694.60     59.39 o 
   0   3  12      980.57      980.93     35.27 o 
   1   3  12     1924.63     1990.65     46.42 o 
   2   3  12      179.37      176.12     22.87 o 
   3   3  12     5476.56     5405.83     74.98 o 
   4   3  12        5.65        5.12     20.25 o 
   5   3  12     1589.79     1887.01     49.26 o 
   6   3  12      151.96      118.21     22.98 o 
   7   3  12      229.27      188.52     25.94 o 
   8   3  12      114.54      126.63     28.78 o 
   9   3  12      342.97      363.84     36.75 o 
 -10   4  12       17.15       46.08     27.42 o 
  -9   4  12       98.81       72.36     34.36 o 
  -8   4  12      181.20      209.79     26.39 o 
  -7   4  12       86.80       95.45     23.21 o 
  -6   4  12     1363.92     1529.76     44.60 o 
  -5   4  12      342.57      281.47     26.85 o 
  -4   4  12     5399.03     5701.86     76.00 o 
  -3   4  12       87.68       87.83     18.77 o 
  -2   4  12     5204.24     5089.20     68.49 o 
  -1   4  12      668.75      623.01     30.38 o 
   0   4  12     3242.56     3344.52     57.23 o 
   1   4  12     1587.35     1688.93     43.69 o 
   2   4  12      641.50      513.79     29.69 o 
   3   4  12      753.72      776.60     34.36 o 
   4   4  12     1038.41      981.16     37.20 o 
   5   4  12      234.49      244.38     26.39 o 
   6   4  12      159.91      175.32     25.14 o 
   7   4  12      168.31      146.31     29.01 o 
   8   4  12      670.00      610.27     40.73 o 
   9   4  12       14.21        9.10     27.19 o 
 -10   5  12      102.10       64.05     35.16 o 
  -9   5  12      866.45      847.48     57.68 o 
  -8   5  12      451.88      442.57     30.72 o 
  -7   5  12      325.73      288.75     27.42 o 
  -6   5  12      332.60      310.25     27.65 o 
  -5   5  12      631.11      533.70     31.17 o 
  -4   5  12      654.58      592.63     31.40 o 
  -3   5  12      745.16      656.80     32.54 o 
  -2   5  12      577.15      583.30     26.51 o 
  -1   5  12      546.62      565.33     29.81 o 
   0   5  12      120.09      114.34     21.96 o 
   1   5  12     3716.78     3651.48     61.44 o 
   2   5  12      223.54      222.08     23.78 o 
   3   5  12     1992.83     2034.68     49.04 o 
   4   5  12      555.29      476.93     30.26 o 
   5   5  12     1958.27     2063.58     51.65 o 
   6   5  12      795.30      775.69     36.07 o 
   7   5  12      176.26      199.10     30.04 o 
   8   5  12      118.74      109.22     28.78 o 
   9   5  12       72.70       81.12     29.35 o 
 -10   6  12       29.19        0.00     35.95 o 
  -9   6  12       90.40      119.91     30.15 o 
  -8   6  12      550.79      567.49     40.16 o 
  -7   6  12      676.39      686.61     35.38 o 
  -6   6  12     2080.27     2199.53     53.59 o 
  -5   6  12      120.76      140.62     24.46 o 
  -4   6  12     1088.57     1149.09     40.27 o 
  -3   6  12       27.30       17.41     21.50 o 
  -2   6  12     1219.79     1238.62     34.47 o 
  -1   6  12       99.90       98.98     19.00 o 
   0   6  12      726.87      787.86     33.45 o 
   1   6  12      353.97      400.82     27.53 o 
   2   6  12       15.00       24.46     20.71 o 
   3   6  12      148.80      162.35     24.46 o 
   4   6  12      390.43      329.25     28.10 o 
   5   6  12      288.20      335.74     28.33 o 
   6   6  12      506.74      518.11     38.57 o 
   7   6  12      330.68      279.76     33.68 o 
   8   6  12      437.24      383.41     37.66 o 
   9   6  12       33.74       31.40     27.87 o 
  -9   7  12      804.93      910.85     48.81 o 
  -8   7  12      105.85       80.44     29.01 o 
  -7   7  12      811.60      708.11     42.32 o 
  -6   7  12      279.30      274.42     28.44 o 
  -5   7  12      287.05      327.43     28.78 o 
  -4   7  12      445.38      439.50     30.95 o 
  -3   7  12      104.62       55.52     23.10 o 
  -2   7  12      327.11      325.61     28.10 o 
  -1   7  12      808.19      816.53     30.26 o 
   0   7  12      111.54       97.84     20.02 o 
   1   7  12      912.98      917.45     35.95 o 
   2   7  12       14.38       21.73     20.93 o 
   3   7  12     2243.31     2078.48     50.29 o 
   4   7  12       45.76       66.67     22.19 o 
   5   7  12     1150.35     1231.46     50.74 o 
   6   7  12      136.31      101.14     28.33 o 
   7   7  12      704.95      642.81     42.44 o 
   8   7  12      256.12      353.26     36.18 o 
  -9   8  12       91.64       86.01     31.40 o 
  -8   8  12      555.99      598.09     42.89 o 
  -7   8  12       87.54      115.48     30.38 o 
  -6   8  12      937.53     1042.37     48.69 o 
  -5   8  12       19.97        0.00     21.50 o 
  -4   8  12     1680.68     1595.18     47.10 o 
  -3   8  12       22.19       19.34     22.30 o 
  -2   8  12      722.49      740.76     35.61 o 
  -1   8  12      224.88      177.26     25.26 o 
   0   8  12      899.18      879.79     32.08 o 
   1   8  12     1031.46      998.34     37.43 o 
   2   8  12       74.12       87.38     22.75 o 
   3   8  12      256.02      248.93     26.05 o 
   4   8  12        7.19        0.00     24.01 o 
   5   8  12      148.71      166.79     28.90 o 
   6   8  12      249.61      225.04     31.74 o 
   7   8  12       90.22      104.33     35.38 o 
   8   8  12      247.49      249.16     41.53 o 
  -8   9  12       79.33       89.20     31.29 o 
  -7   9  12       42.17       68.15     29.92 o 
  -6   9  12      153.27      148.24     31.17 o 
  -5   9  12      236.95      191.36     31.40 o 
  -4   9  12       87.92       98.18     24.23 o 
  -3   9  12      663.05      588.20     34.25 o 
  -2   9  12      212.10      193.07     26.51 o 
  -1   9  12      624.90      675.23     34.13 o 
   0   9  12      207.89      192.73     22.98 o 
   1   9  12     1486.56     1440.11     38.91 o 
   2   9  12      228.54      198.76     25.83 o 
   3   9  12      265.96      352.92     33.11 o 
   4   9  12       99.88       45.85     26.17 o 
   5   9  12     1029.33     1024.96     60.41 o 
   6   9  12       82.59      136.41     36.18 o 
   7   9  12      319.14      358.04     44.71 o 
  -7  10  12      140.67      145.40     32.54 o 
  -6  10  12      974.91     1131.79     52.56 o 
  -5  10  12      144.67      145.97     31.29 o 
  -4  10  12      315.68      345.41     34.70 o 
  -3  10  12       72.25       78.50     24.46 o 
  -2  10  12      791.26      764.54     36.63 o 
  -1  10  12      146.27      129.59     24.69 o 
   0  10  12      606.52      518.45     32.88 o 
   1  10  12      117.55       79.53     23.10 o 
   2  10  12      468.97      507.19     36.75 o 
   3  10  12      388.59      420.95     44.48 o 
   4  10  12      114.46      103.19     34.02 o 
   5  10  12      133.32      142.10     35.84 o 
   6  10  12      194.61      128.45     29.35 o 
  -7  11  12      410.60      339.72     39.48 o 
  -6  11  12       72.80       32.20     29.69 o 
  -5  11  12      138.37      123.44     31.63 o 
  -4  11  12      104.98       86.69     29.01 o 
  -3  11  12        4.78       13.65     27.08 o 
  -2  11  12       80.07       49.49     24.57 o 
  -1  11  12      349.45      332.21     30.26 o 
   0  11  12       67.79       53.47     23.89 o 
   1  11  12      579.37      502.07     37.77 o 
   2  11  12       13.15       15.25     21.05 o 
   3  11  12      761.61      761.81     42.78 o 
   4  11  12       83.08       79.18     26.28 o 
   5  11  12      383.28      370.67     35.50 o 
   6  11  12      100.93       65.42     27.87 o 
  -6  12  12      545.37      620.05     46.08 o 
  -5  12  12        6.97        0.00     26.74 o 
  -4  12  12      710.55      736.89     45.28 o 
  -3  12  12       44.05       47.44     28.67 o 
  -2  12  12      873.10      918.36     47.67 o 
  -1  12  12       62.71       91.59     26.85 o 
   0  12  12      458.42      457.81     38.68 o 
   1  12  12      227.29      228.68     32.42 o 
   2  12  12       90.14       89.77     23.89 o 
   3  12  12       99.51      120.37     24.01 o 
   4  12  12        3.02        0.00     24.92 o 
   5  12  12       95.70      139.48     30.83 o 
  -4  13  12      110.43      100.12     31.40 o 
  -3  13  12      138.29      147.79     32.31 o 
  -2  13  12       90.66      133.00     32.08 o 
  -1  13  12      244.85      287.73     45.39 o 
   0  13  12      282.01      300.24     35.95 o 
   1  13  12      495.74      470.22     40.05 o 
   2  13  12       24.88       23.89     28.10 o 
   3  13  12      388.50      339.61     31.17 o 
  -1  14  12       62.11       36.86     38.45 o 
   0  14  12      450.92      417.20     49.38 o 
   9   0  13       13.64        6.48     32.88 o 
  -9   0  13      909.02      794.69     53.93 o 
   7   0  13      137.34      121.17     53.59 o 
  -7   0  13     1439.43     1555.70     95.45 o 
   5   0  13      138.19      135.27     52.33 o 
  -5   0  13      236.44      263.49     34.81 o 
   3   0  13      198.94      208.77     32.65 o 
  -3   0  13      796.30      780.92     46.53 o 
   1   0  13      878.14      902.20     48.58 o 
  -1   0  13      230.54      253.71     32.99 o 
  -1   0  13       31.49       16.50     26.39 o 
   1   0  13     6428.20     6634.89    117.18 o 
  -3   0  13      108.78      116.16     29.01 o 
   3   0  13     1456.28     1342.95     59.73 o 
  -5   0  13       32.30       32.31     27.31 o 
   5   0  13     1011.59     1220.19     60.18 o 
  -7   0  13      196.64      211.61     35.04 o 
   7   0  13     1005.38      982.64     57.00 o 
  -9   0  13      124.18      125.94     36.07 o 
   9   0  13       99.86       74.18     34.59 o 
 -10   1  13      140.82      117.18     25.94 o 
  -9   1  13       46.28       42.78     26.74 o 
  -8   1  13     1031.72     1105.28     48.47 o 
  -7   1  13      198.66      227.43     40.62 o 
  -6   1  13      636.76      708.00     39.02 o 
  -5   1  13      124.25       65.19     25.14 o 
  -4   1  13     4306.14     4215.44     65.19 o 
  -3   1  13       62.48       47.10     19.45 o 
  -2   1  13     2741.15     2840.75     54.50 o 
  -1   1  13      141.57      134.48     21.16 o 
   0   1  13      788.44      782.52     33.11 o 
   1   1  13      410.92      441.43     27.65 o 
   2   1  13      188.17      144.94     22.30 o 
   3   1  13     1289.25     1295.74     41.41 o 
   4   1  13       63.90       35.95     19.57 o 
   5   1  13       90.66      106.03     20.93 o 
   6   1  13     1354.92     1400.07     45.85 o 
   7   1  13      141.19      108.20     23.44 o 
   8   1  13      304.21      265.09     28.78 o 
   9   1  13       26.85       34.47     22.53 o 
 -10   2  13       23.61       38.23     29.01 o 
  -9   2  13      672.67      662.60     41.75 o 
  -8   2  13      141.60      114.23     27.99 o 
  -7   2  13      478.54      525.39     35.84 o 
  -6   2  13       58.95      102.05     26.05 o 
  -5   2  13      404.73      356.79     32.20 o 
  -4   2  13      850.93      890.14     34.36 o 
  -3   2  13       83.23       59.39     19.91 o 
  -2   2  13      396.12      426.98     27.42 o 
  -1   2  13     1502.77     1521.69     42.32 o 
   0   2  13      211.33      188.18     22.75 o 
   1   2  13     2554.38     2745.07     54.84 o 
   2   2  13       23.41       15.59     18.54 o 
   3   2  13     3686.93     3704.27     64.96 o 
   4   2  13      278.73      233.12     25.26 o 
   5   2  13      323.36      405.02     28.90 o 
   6   2  13      135.08      133.91     23.21 o 
   7   2  13      658.40      603.55     33.90 o 
   8   2  13      124.81      133.34     25.26 o 
   9   2  13       59.49       66.78     27.08 o 
 -10   3  13      154.89      158.71     38.00 o 
  -9   3  13       81.06       64.39     27.42 o 
  -8   3  13      578.80      619.71     40.16 o 
  -7   3  13      198.80      179.08     24.35 o 
  -6   3  13     1061.74     1098.00     39.25 o 
  -5   3  13      163.30      152.79     26.96 o 
  -4   3  13     2964.32     3047.81     68.83 o 
  -3   3  13      221.78      305.02     24.57 o 
  -2   3  13     1797.80     1978.48     47.21 o 
  -1   3  13      532.93      537.45     29.01 o 
   0   3  13     1438.11     1452.51     41.64 o 
   1   3  13      472.65      563.05     29.92 o 
   2   3  13      231.21      183.29     22.19 o 
   3   3  13      420.75      415.83     28.56 o 
   4   3  13       33.98       21.50     19.45 o 
   5   3  13      274.03      243.81     25.26 o 
   6   3  13      346.78      329.48     27.76 o 
   7   3  13      173.77      143.69     24.35 o 
   8   3  13      396.70      416.06     36.41 o 
   9   3  13       52.46       34.47     27.08 o 
  -9   4  13      737.80      760.10     54.84 o 
  -8   4  13      111.41      105.35     28.22 o 
  -7   4  13      141.23      146.31     24.69 o 
  -6   4  13      216.47      224.13     25.60 o 
  -5   4  13      274.78      211.96     24.46 o 
  -4   4  13      153.62      158.82     28.10 o 
  -3   4  13      245.75      232.32     30.15 o 
  -2   4  13      207.78      178.17     21.50 o 
  -1   4  13      119.83      186.13     22.41 o 
   0   4  13       25.07       35.84     18.89 o 
   1   4  13     1490.31     1439.20     42.10 o 
   2   4  13       70.08       54.95     19.57 o 
   3   4  13      943.85     1036.91     39.02 o 
   4   4  13       51.34       52.68     19.68 o 
   5   4  13     1419.07     1477.20     46.08 o 
   6   4  13      148.25      150.41     24.69 o 
   7   4  13      706.25      710.16     41.98 o 
   8   4  13      136.10      140.28     28.33 o 
  -9   5  13       55.53       71.90     34.70 o 
  -8   5  13     1031.07     1174.34     50.17 o 
  -7   5  13       27.81       35.50     22.07 o 
  -6   5  13      938.34      925.98     38.11 o 
  -5   5  13       20.40       15.02     19.91 o 
  -4   5  13     2309.71     2373.03     62.92 o 
  -3   5  13       46.57       74.75     26.05 o 
  -2   5  13     1006.96     1088.22     36.63 o 
  -1   5  13      244.11      164.85     22.19 o 
   0   5  13      586.16      562.82     30.26 o 
   1   5  13      153.10      192.73     23.32 o 
   2   5  13      293.21      317.88     25.71 o 
   3   5  13      596.93      535.97     30.95 o 
   4   5  13       58.13       39.82     20.14 o 
   5   5  13      184.51      140.28     23.55 o 
   6   5  13       78.83       65.87     22.98 o 
   7   5  13      140.94      154.39     27.87 o 
   8   5  13      387.87      380.34     35.84 o 
  -9   6  13      349.56      279.19     43.80 o 
  -8   6  13       65.05       59.50     26.28 o 
  -7   6  13      197.99      196.48     25.71 o 
  -6   6  13      230.57      203.88     25.14 o 
  -5   6  13       27.53        0.00     20.14 o 
  -4   6  13      327.97      340.63     27.65 o 
  -3   6  13       56.23       65.87     25.48 o 
  -2   6  13      539.48      564.53     37.77 o 
  -1   6  13      957.63      995.15     36.98 o 
   0   6  13      325.37      309.46     26.17 o 
   1   6  13     1614.13     1652.52     45.39 o 
   2   6  13       47.27       29.35     20.37 o 
   3   6  13     1933.21     2144.01     52.68 o 
   4   6  13      193.02      139.71     24.12 o 
   5   6  13      944.66     1015.75     40.05 o 
   6   6  13       34.14       67.24     25.14 o 
   7   6  13      441.83      538.02     39.82 o 
   8   6  13      101.10       70.99     27.53 o 
  -8   7  13      247.83      292.73     33.79 o 
  -7   7  13      256.72      287.95     33.33 o 
  -6   7  13     1188.93     1340.68     45.51 o 
  -5   7  13        5.19        0.00     21.39 o 
  -4   7  13     1508.26     1567.65     47.10 o 
  -3   7  13      237.33      223.67     25.83 o 
  -2   7  13     2189.46     2184.63     62.01 o 
  -1   7  13      215.32      188.06     22.64 o 
   0   7  13     1533.16     1637.96     45.51 o 
   1   7  13      343.10      339.95     26.85 o 
   2   7  13      728.30      648.27     32.88 o 
   3   7  13      213.46      210.59     24.80 o 
   4   7  13       26.76       23.66     20.48 o 
   5   7  13      273.51      304.45     32.42 o 
   6   7  13       57.88       71.68     26.28 o 
   7   7  13       34.46       54.72     26.28 o 
  -8   8  13       37.46       25.14     27.08 o 
  -7   8  13      310.91      317.19     34.02 o 
  -6   8  13      144.44      158.71     29.13 o 
  -5   8  13      118.47      103.19     24.80 o 
  -4   8  13      149.28      158.26     24.69 o 
  -3   8  13      111.22       97.39     24.35 o 
  -2   8  13      194.64      208.31     25.83 o 
  -1   8  13      390.20      425.28     35.38 o 
   0   8  13       71.91       89.77     21.05 o 
   1   8  13     1386.29     1399.38     44.03 o 
   2   8  13       44.72       55.86     21.28 o 
   3   8  13      907.21      870.35     37.32 o 
   4   8  13       51.93       36.29     25.60 o 
   5   8  13     1052.63     1163.88     51.54 o 
   6   8  13       43.44       56.77     26.17 o 
   7   8  13      267.68      300.24     34.70 o 
  -7   9  13      122.80      140.51     30.83 o 
  -6   9  13      823.96      883.20     47.33 o 
  -5   9  13      185.56      199.44     31.29 o 
  -4   9  13     1387.63     1449.33     47.44 o 
  -3   9  13       20.83       25.48     23.10 o 
  -2   9  13     1496.59     1560.71     47.90 o 
  -1   9  13      157.63      152.00     29.24 o 
   0   9  13      413.73      448.03     36.18 o 
   1   9  13      304.45      325.95     27.99 o 
   2   9  13       79.40       72.81     21.84 o 
   3   9  13      274.99      314.24     32.77 o 
   4   9  13       31.34       32.88     24.57 o 
   5   9  13      113.43      127.31     29.01 o 
   6   9  13      240.66      278.06     33.22 o 
  -6  10  13      139.76      129.59     29.13 o 
  -5  10  13      155.18      148.47     30.04 o 
  -4  10  13      127.98      154.84     28.67 o 
  -3  10  13      191.45      179.53     26.51 o 
  -2  10  13      303.55      348.03     29.92 o 
  -1  10  13      356.60      316.97     29.13 o 
   0  10  13      194.60      226.97     31.51 o 
   1  10  13     1642.29     1835.69     50.51 o 
   2  10  13       28.70       21.73     25.14 o 
   3  10  13      910.76      854.99     45.17 o 
   4  10  13       58.17       56.89     26.39 o 
   5  10  13      959.71      999.02     49.38 o 
  -5  11  13       25.99       30.95     27.19 o 
  -4  11  13      453.67      464.64     38.45 o 
  -3  11  13       33.42       38.57     26.51 o 
  -2  11  13      865.20      782.06     38.80 o 
  -1  11  13       79.59       55.52     23.21 o 
   0  11  13      380.63      412.87     31.97 o 
   1  11  13      183.14      147.90     37.32 o 
   2  11  13      163.24      146.31     29.13 o 
   3  11  13      214.60      235.62     32.31 o 
   4  11  13       44.49       34.02     25.26 o 
  -4  12  13       46.71       66.44     29.01 o 
  -3  12  13      116.21      153.82     30.83 o 
  -2  12  13      181.44      182.60     32.08 o 
  -1  12  13       77.81      101.71     25.37 o 
   0  12  13       14.91        0.00     26.62 o 
   1  12  13      510.64      508.10     49.83 o 
   2  12  13       32.00       50.74     35.50 o 
   3  12  13      290.79      248.59     33.11 o 
  -1  13  13       29.96       35.04     35.04 o 
   0  13  13       97.07      142.90     32.42 o 
   8   0  14       44.57       78.39     61.55 o 
  -8   0  14     1153.57     1373.67    101.60 o 
   6   0  14       40.09       98.98     62.57 o 
  -6   0  14      467.05      557.14     75.89 o 
   4   0  14        9.09       -2.16     56.09 o 
  -4   0  14     1758.23     1954.36     70.99 o 
   2   0  14       61.11        4.44     33.56 o 
  -2   0  14      175.00      249.61     40.39 o 
   0   0  14     1199.68     1225.77     62.01 o 
   0   0  14     8782.01     9023.17    142.33 o 
  -2   0  14       23.91       20.14     34.93 o 
   2   0  14      447.31      447.23     47.44 o 
  -4   0  14      240.19      209.57     39.82 o 
   4   0  14       66.51       51.20     34.93 o 
  -6   0  14       63.80       49.95     35.04 o 
   6   0  14      293.43      228.11     42.66 o 
  -8   0  14      157.59      111.50     40.39 o 
   8   0  14      326.25      339.15     49.15 o 
  -9   1  14      467.38      482.96     55.86 o 
  -8   1  14      178.19      164.06     46.53 o 
  -7   1  14      404.57      304.11     49.38 o 
  -6   1  14      114.18       95.00     42.78 o 
  -5   1  14       95.30      140.85     31.74 o 
  -4   1  14      388.58      348.25     29.92 o 
  -3   1  14      292.58      301.72     28.90 o 
  -2   1  14      395.97      333.35     29.92 o 
  -1   1  14     3078.28     3187.98     62.80 o 
   0   1  14      520.01      547.24     34.81 o 
   1   1  14      548.55      571.59     35.04 o 
   2   1  14       52.06       53.59     24.57 o 
   3   1  14     1032.17     1113.14     43.23 o 
   4   1  14      119.54       90.68     25.48 o 
   5   1  14      547.78      498.89     34.81 o 
   6   1  14       58.23       30.49     25.37 o 
   7   1  14      575.69      546.44     37.32 o 
   8   1  14       92.46       82.03     29.47 o 
  -9   2  14      120.27      117.18     45.28 o 
  -8   2  14     1031.61     1078.09     66.56 o 
  -7   2  14      197.32      266.57     49.38 o 
  -6   2  14     1234.87     1354.67     54.38 o 
  -5   2  14       96.20      130.27     31.97 o 
  -4   2  14     1319.60     1376.63     53.36 o 
  -3   2  14      193.11      212.75     26.62 o 
  -2   2  14     1781.47     1882.34     50.06 o 
  -1   2  14       52.43       61.66     25.14 o 
   0   2  14      363.96      452.24     32.08 o 
   1   2  14      369.70      313.67     30.15 o 
   2   2  14      122.80      116.96     25.60 o 
   3   2  14      512.94      464.87     33.11 o 
   4   2  14      263.33      241.54     29.35 o 
   5   2  14      336.79      327.77     30.95 o 
   6   2  14      521.53      560.21     37.20 o 
   7   2  14      239.78      210.48     31.74 o 
   8   2  14      489.22      499.57     38.23 o 
  -9   3  14      342.23      304.56     50.29 o 
  -8   3  14      109.52      144.15     47.33 o 
  -7   3  14      585.26      578.87     54.72 o 
  -6   3  14      373.52      334.71     37.20 o 
  -5   3  14      259.94      194.21     34.25 o 
  -4   3  14      272.14      248.25     34.93 o 
  -3   3  14        6.58        0.00     21.50 o 
  -2   3  14      119.66      121.62     25.37 o 
  -1   3  14      798.49      814.94     37.66 o 
   0   3  14      118.93      135.73     26.74 o 
   1   3  14      839.34      946.92     39.71 o 
   2   3  14       34.62       47.10     24.12 o 
   3   3  14     1965.52     2166.77     55.52 o 
   4   3  14      101.11       81.69     25.71 o 
   5   3  14     1283.86     1300.17     47.67 o 
   6   3  14      152.03      120.26     28.56 o 
   7   3  14      754.95      768.98     41.87 o 
   8   3  14       73.61       89.42     32.42 o 
  -8   4  14      689.45      724.38     61.32 o 
  -7   4  14      120.88      156.21     34.59 o 
  -6   4  14     1954.11     2257.22     66.90 o 
  -5   4  14       86.03       91.36     31.51 o 
  -4   4  14     2199.26     2356.42     67.01 o 
  -3   4  14       51.07       27.08     29.92 o 
  -2   4  14      624.13      645.20     34.93 o 
  -1   4  14      547.99      546.44     33.68 o 
   0   4  14     3105.43     3112.55     62.23 o 
   1   4  14      192.37      193.41     27.19 o 
   2   4  14       20.48       30.15     24.12 o 
   3   4  14      413.63      401.04     32.65 o 
   4   4  14      277.73      246.43     30.04 o 
   5   4  14      387.61      372.37     32.99 o 
   6   4  14      238.19      272.48     31.63 o 
   7   4  14      114.24      119.69     31.63 o 
  -8   5  14      123.25       81.69     40.84 o 
  -7   5  14       94.40       84.30     33.79 o 
  -6   5  14      229.23      273.85     38.00 o 
  -5   5  14       32.06       58.36     31.86 o 
  -4   5  14      214.88      214.91     35.50 o 
  -3   5  14      181.53      198.53     34.59 o 
  -2   5  14       86.46      110.24     32.99 o 
  -1   5  14     2849.53     2844.16     60.07 o 
   0   5  14      394.93      428.69     32.20 o 
   1   5  14      575.89      574.66     34.36 o 
   2   5  14       34.88       27.08     24.01 o 
   3   5  14     1312.78     1347.84     46.65 o 
   4   5  14       15.43       11.72     24.69 o 
   5   5  14     1363.86     1414.86     49.60 o 
   6   5  14       59.00       23.21     29.58 o 
   7   5  14      282.35      338.70     37.66 o 
  -8   6  14      255.41      261.45     37.77 o 
  -7   6  14       17.92       41.30     31.97 o 
  -6   6  14      723.46      714.25     45.96 o 
  -5   6  14       13.18       35.27     30.83 o 
  -4   6  14     1102.02     1122.01     52.22 o 
  -3   6  14       28.32       20.14     31.17 o 
  -2   6  14     1326.96     1263.77     54.72 o 
  -1   6  14      136.61      135.27     26.17 o 
   0   6  14      707.37      747.25     37.66 o 
   1   6  14      195.92      202.97     27.76 o 
   2   6  14       69.20       40.50     24.12 o 
   3   6  14      165.51      193.98     28.22 o 
   4   6  14       95.76      120.71     27.99 o 
   5   6  14      135.89      152.91     28.56 o 
   6   6  14       61.56       43.01     29.58 o 
   7   6  14       44.42       24.12     30.26 o 
  -7   7  14       42.08       56.20     31.86 o 
  -6   7  14      143.65      160.53     30.15 o 
  -5   7  14        1.78       26.62     31.40 o 
  -4   7  14      180.86      197.17     35.27 o 
  -3   7  14      563.26      617.21     44.26 o 
  -2   7  14      295.09      296.37     38.45 o 
  -1   7  14      383.57      372.60     39.02 o 
   0   7  14       65.30       60.07     24.35 o 
   1   7  14     1838.43     1994.97     53.47 o 
   2   7  14      104.02      102.39     25.94 o 
   3   7  14     1320.15     1448.19     49.15 o 
   4   7  14       12.11        8.87     25.94 o 
   5   7  14     1039.29     1171.84     54.84 o 
   6   7  14       53.45       19.11     30.26 o 
  -7   8  14       20.76       40.05     32.31 o 
  -6   8  14      746.78      735.87     47.56 o 
  -5   8  14        3.07       16.72     28.10 o 
  -4   8  14      521.11      607.54     44.83 o 
  -3   8  14       92.10       93.97     33.45 o 
  -2   8  14      754.41      759.76     47.33 o 
  -1   8  14       76.53       49.83     31.86 o 
   0   8  14      320.36      277.26     37.89 o 
   1   8  14      126.07      114.91     26.62 o 
   2   8  14      110.15      115.59     27.31 o 
   3   8  14      108.70      116.84     27.65 o 
   4   8  14        5.37        0.00     28.33 o 
   5   8  14      105.42       81.12     31.97 o 
  -6   9  14      104.85       93.41     33.22 o 
  -5   9  14        0.47        0.00     31.40 o 
  -4   9  14      125.96      115.93     35.50 o 
  -3   9  14      292.47      338.58     39.36 o 
  -2   9  14       79.10       92.38     34.36 o 
  -1   9  14      326.20      339.26     38.68 o 
   0   9  14       51.68       44.60     32.20 o 
   1   9  14      492.59      513.68     36.18 o 
   2   9  14       45.49       72.93     26.85 o 
   3   9  14      803.21      828.14     48.24 o 
   4   9  14        3.27       11.49     29.47 o 
   5   9  14      739.87      846.57     51.20 o 
  -5  10  14       33.76        0.00     32.31 o 
  -4  10  14      587.24      619.14     46.65 o 
  -3  10  14        5.52        0.00     32.88 o 
  -2  10  14      934.58     1040.78     53.24 o 
  -1  10  14       50.39       50.86     32.77 o 
   0  10  14       43.45       58.14     33.11 o 
   1  10  14      128.50      153.82     35.72 o 
   2  10  14        8.71       37.43     29.35 o 
   3  10  14       81.48       67.58     31.40 o 
   4  10  14        5.87        6.94     41.41 o 
  -3  11  14      128.69      160.64     43.57 o 
  -2  11  14      370.74      382.61     42.89 o 
  -1  11  14       12.59        0.00     32.88 o 
   0  11  14       33.29       72.13     33.79 o 
   1  11  14      778.87      876.61     64.05 o 
   2  11  14      122.30      176.34     44.48 o 
  -7   0  15      115.95      105.92     47.21 o 
  -5   0  15        0.02       11.83     36.75 o 
   3   0  15      196.70      186.36     55.41 o 
  -3   0  15        2.30        0.00     44.83 o 
  -3   0  15        2.30        0.00     35.38 o 
   1   0  15      159.35      141.08     54.38 o 
  -1   0  15      484.43      634.05     70.20 o 
  -1   0  15      484.43      455.77     62.57 o 
  -1   0  15       66.18       92.61     43.12 o 
   1   0  15     1166.51     1195.39     66.90 o 
  -3   0  15        0.31      -50.63     38.68 o 
   3   0  15     1439.88     1664.81     76.23 o 
  -5   0  15        0.00        0.46     39.82 o 
   5   0  15      765.68      820.86     63.26 o 
  -7   0  15       15.84      -13.65     41.87 o 
   7   0  15      460.82      412.19     55.75 o 
  -8   1  15      457.49      472.04     48.81 o 
  -7   1  15        7.68       38.45     30.95 o 
  -6   1  15     1018.10     1082.30     62.01 o 
  -5   1  15        1.21       20.25     27.31 o 
  -4   1  15      939.51     1014.15     81.35 o 
  -4   1  15      934.58     1000.39     58.82 o 
  -3   1  15        0.58       11.15     25.71 o 
  -3   1  15       16.08       32.31     34.25 o 
  -2   1  15      875.29      889.12     54.38 o 
  -2   1  15      871.22      841.68     54.38 o 
  -1   1  15       47.97       33.22     34.81 o 
  -1   1  15       21.02       32.77     27.53 o 
   0   1  15      200.11      210.48     32.20 o 
   1   1  15      148.84      143.12     30.83 o 
   2   1  15      113.55       84.42     29.81 o 
   3   1  15      163.74      187.95     32.20 o 
   4   1  15      236.35      277.83     33.79 o 
   5   1  15      186.35      190.79     33.45 o 
   6   1  15      168.62      103.99     32.88 o 
   7   1  15      147.42      147.67     35.27 o 
  -8   2  15       11.87       21.39     30.49 o 
  -7   2  15      202.04      213.55     38.34 o 
  -6   2  15       53.20      115.59     32.54 o 
  -5   2  15        9.52        0.91     27.42 o 
  -5   2  15       16.81       26.17     52.11 o 
  -4   2  15      182.37      180.55     56.77 o 
  -4   2  15       22.94       38.68     28.10 o 
  -3   2  15      512.46      573.75     47.21 o 
  -3   2  15      511.42      499.45     46.42 o 
  -2   2  15       11.75       26.28     37.43 o 
  -2   2  15      249.29      297.85     36.41 o 
  -1   2  15     1788.27     1855.15     53.93 o 
   0   2  15      280.28      284.54     33.90 o 
   1   2  15     1740.42     1993.15     56.54 o 
   2   2  15       77.51       81.12     29.69 o 
   3   2  15     1170.18     1287.43     49.26 o 
   4   2  15       54.65      108.42     31.06 o 
   5   2  15      735.15      747.36     43.23 o 
   6   2  15       44.44       31.74     31.51 o 
   7   2  15      571.75      638.37     44.94 o 
  -8   3  15      622.72      617.09     52.45 o 
  -7   3  15       52.42       67.92     31.63 o 
  -6   3  15      456.13      513.45     48.47 o 
  -6   3  15      463.45      510.95     74.29 o 
  -5   3  15        3.41        0.00     24.46 o 
  -5   3  15        3.44       20.02     53.36 o 
  -4   3  15     1071.23     1134.75     88.63 o 
  -4   3  15     1071.07     1128.95     61.32 o 
  -3   3  15       57.36       29.13     40.84 o 
  -3   3  15        0.98       27.08     39.25 o 
  -2   3  15     1356.66     1571.97     57.11 o 
  -2   3  15     1354.04     1435.33     94.66 o 
  -1   3  15       97.83      115.93     29.13 o 
   0   3  15      281.50      277.71     33.90 o 
   1   3  15      204.13      194.89     32.08 o 
   2   3  15      412.88      347.34     35.38 o 
   3   3  15      147.52      146.54     30.95 o 
   4   3  15        0.69        0.00     28.56 o 
   5   3  15      115.90      116.84     31.29 o 
   6   3  15      221.93      255.19     36.63 o 
  -7   4  15      167.61      157.80     36.86 o 
  -6   4  15        0.30       19.57     28.56 o 
  -6   4  15       71.97      127.65     60.41 o 
  -5   4  15       48.45       15.59     43.23 o 
  -5   4  15       47.47       53.81     43.12 o 
  -4   4  15      163.42      230.61     47.56 o 
  -4   4  15       31.20      136.18     48.81 o 
  -3   4  15      208.61      241.88     48.24 o 
  -3   4  15      208.36      204.45     50.86 o 
  -2   4  15      354.97      412.65     51.31 o 
  -2   4  15      112.77      122.53     45.96 o 
  -1   4  15      289.16      286.25     36.52 o 
  -1   4  15      289.13      260.54     53.70 o 
   0   4  15       39.66       51.54     28.44 o 
   1   4  15     1788.36     2031.84     57.00 o 
   2   4  15       30.27       26.05     29.24 o 
   3   4  15      972.14      980.82     46.19 o 
   4   4  15       13.66       19.34     29.47 o 
   5   4  15      524.69      573.75     40.96 o 
   6   4  15       39.29       16.27     30.38 o 
  -7   5  15        0.65        9.78     29.47 o 
  -7   5  15       39.02       55.52     60.75 o 
  -6   5  15      780.97      869.44     57.45 o 
  -6   5  15      781.04      862.27     87.72 o 
  -5   5  15        2.21       34.81     28.10 o 
  -5   5  15       16.02       41.75     56.54 o 
  -4   5  15     1360.55     1748.43     78.73 o 
  -4   5  15     1360.54     1701.44    105.58 o 
  -3   5  15       94.91       84.30     48.13 o 
  -3   5  15       99.37      107.74     44.83 o 
  -2   5  15      849.10      817.90     61.44 o 
  -2   5  15      837.62      719.60     74.75 o 
  -1   5  15       90.76       65.76     42.44 o 
  -1   5  15      130.32      146.65     33.11 o 
   0   5  15      302.00      335.85     34.02 o 
   1   5  15      198.46      193.30     32.20 o 
   2   5  15       45.63       41.98     28.44 o 
   3   5  15      185.89      233.23     33.22 o 
   4   5  15      101.41       85.10     30.60 o 
   5   5  15      107.21      149.61     33.22 o 
   6   5  15      281.01      321.97     42.78 o 
  -6   6  15      124.32      164.97     65.19 o 
  -6   6  15       61.20       68.60     30.72 o 
  -5   6  15        9.17        0.00     25.37 o 
  -5   6  15       11.83        0.00     55.07 o 
  -4   6  15      189.48      207.86     49.60 o 
  -4   6  15       90.10      149.15     51.99 o 
  -3   6  15       87.83      141.42     46.53 o 
  -3   6  15       63.07       64.51     45.96 o 
  -2   6  15      124.96      159.39     45.74 o 
  -2   6  15       38.91       52.68     42.10 o 
  -1   6  15      485.02      438.47     65.30 o 
  -1   6  15      485.30      525.85     55.29 o 
   0   6  15       68.28      101.37     30.04 o 
   1   6  15      635.19      767.61     41.64 o 
   2   6  15      189.80      109.56     31.06 o 
   3   6  15      739.77      746.22     42.89 o 
   4   6  15       20.70        8.65     30.60 o 
   5   6  15      470.40      441.43     44.37 o 
  -6   7  15      570.35      617.55     52.56 o 
  -6   7  15      576.17      698.90     84.30 o 
  -5   7  15        3.69        7.62     43.69 o 
  -5   7  15        0.06        0.00     42.32 o 
  -4   7  15     1157.80      996.63     86.58 o 
  -4   7  15     1160.29     1263.09     72.81 o 
  -3   7  15       17.27        0.00     37.43 o 
  -3   7  15       20.53       41.07     43.92 o 
  -2   7  15     1240.54     1074.68     86.47 o 
  -2   7  15     1241.33     1314.85     72.36 o 
  -1   7  15       25.25       39.02     43.35 o 
  -1   7  15        0.22        0.00     41.19 o 
   0   7  15      183.27      159.73     39.93 o 
   1   7  15      175.28      187.95     31.97 o 
   2   7  15       26.22       46.19     30.04 o 
   3   7  15      176.34      133.00     32.08 o 
   4   7  15       26.54       13.31     34.02 o 
   5   7  15      120.52      151.32     39.14 o 
  -5   8  15       50.99       51.20     45.96 o 
  -5   8  15       47.88       35.27     45.28 o 
  -4   8  15      195.20      304.79     52.33 o 
  -4   8  15       89.70      153.59     53.36 o 
  -3   8  15      141.63      158.60     47.78 o 
  -3   8  15      129.52      199.10     55.63 o 
  -2   8  15      131.41      177.60     49.15 o 
  -2   8  15       52.78       71.11     44.37 o 
  -1   8  15      156.26      166.67     46.87 o 
  -1   8  15      145.87      112.75     50.17 o 
   0   8  15       95.98      127.31     39.93 o 
   1   8  15      582.83      567.38     39.82 o 
   2   8  15      106.39       84.42     31.97 o 
   3   8  15      784.52      850.44     45.74 o 
   4   8  15       29.33       12.17     34.81 o 
  -4   9  15      696.74      814.14     65.65 o 
  -4   9  15      689.45      710.95     80.09 o 
  -3   9  15      120.80      137.21     47.67 o 
  -3   9  15      107.90       65.53     45.85 o 
  -2   9  15      967.45     1081.28     70.08 o 
  -2   9  15      966.88      947.71     88.17 o 
  -1   9  15       48.61       46.76     44.83 o 
  -1   9  15        7.16        0.00     40.39 o 
   0   9  15      304.39      267.13     42.66 o 
   1   9  15      136.31      123.21     40.73 o 
   2   9  15      109.14       97.16     33.22 o 
   3   9  15      147.57      131.41     38.00 o 
  -2  10  15       87.19      125.72     48.35 o 
  -2  10  15       19.99        0.00     44.14 o 
  -1  10  15      573.74      692.87     64.51 o 
  -1  10  15      570.03      610.72     78.50 o 
   0  10  15      105.07      125.60     41.30 o 
   1  10  15      494.69      563.85     50.63 o 
  -6   0  16     2549.25     2562.92    130.95 o 
  -4   0  16     1208.53     1387.66     98.07 o 
   2   0  16        2.49       -8.87     57.11 o 
  -2   0  16     1719.42     1526.12    100.23 o 
  -2   0  16     1719.42     1800.43    105.01 o 
   0   0  16       44.06       -6.94     54.50 o 
   0   0  16      322.56      381.47     69.29 o 
   0   0  16      322.56      343.13     60.07 o 
  -2   0  16      234.89      319.36     67.69 o 
   2   0  16       18.19        0.00     55.41 o 
   2   0  16       18.19        2.39     39.71 o 
  -4   0  16      165.09      204.11     51.77 o 
   4   0  16      373.71      321.86     57.45 o 
  -6   0  16      348.25      376.24     58.36 o 
  -6   1  16        9.75        0.00     30.04 o 
  -5   1  16        0.05        8.99     29.69 o 
  -4   1  16      172.58      187.95     65.87 o 
  -4   1  16        9.20       11.72     28.22 o 
  -3   1  16      229.01      267.48     46.42 o 
  -3   1  16      227.63      242.67     39.59 o 
  -2   1  16       28.75       59.16     30.15 o 
  -2   1  16      179.02      256.55     45.96 o 
  -1   1  16      665.89      709.93     56.43 o 
  -1   1  16      665.11      675.80     52.45 o 
   0   1  16        5.74       24.01     28.22 o 
   0   1  16       96.59       99.09     41.75 o 
   1   1  16     1100.03     1162.17     64.05 o 
   1   1  16     1103.96     1314.40     68.26 o 
   2   1  16       10.15       22.64     29.13 o 
   2   1  16       41.25       29.92     40.96 o 
   3   1  16     1197.27     1336.35     61.32 o 
   3   1  16     1196.02     1233.85     96.25 o 
   4   1  16       17.42       14.45     33.11 o 
   5   1  16     1371.80     1409.17     57.00 o 
  -6   2  16     1090.16     1269.23     68.95 o 
  -5   2  16        4.52        0.00     30.04 o 
  -4   2  16     1324.28     1345.46     69.29 o 
  -4   2  16     1324.38     1470.94    101.37 o 
  -3   2  16       48.66       40.50     29.35 o 
  -3   2  16       50.72       67.24     60.64 o 
  -2   2  16      726.70      786.95     56.66 o 
  -2   2  16      738.12      930.42     59.96 o 
  -1   2  16       89.83      147.90     43.46 o 
  -1   2  16       29.00       29.92     28.44 o 
   0   2  16      445.25      358.15     43.80 o 
   0   2  16      449.21      362.13     48.69 o 
   1   2  16       83.55       62.80     29.81 o 
   1   2  16      182.82      183.40     43.80 o 
   2   2  16       21.75        0.00     34.81 o 
   2   2  16       15.11        0.00     39.59 o 
   3   2  16      181.60      207.86     41.19 o 
   3   2  16        0.70        0.00     39.25 o 
   4   2  16       57.41       54.84     33.68 o 
   5   2  16      193.16      179.19     37.77 o 
  -6   3  16      102.41      101.60     34.81 o 
  -5   3  16       36.27       64.51     62.46 o 
  -5   3  16       11.31        6.94     28.33 o 
  -4   3  16        0.05        6.71     27.65 o 
  -4   3  16      112.72      163.72     67.12 o 
  -3   3  16      185.18      125.38     34.93 o 
  -3   3  16      185.90      166.45     63.03 o 
  -2   3  16      115.17      162.81     63.14 o 
  -2   3  16       42.91       32.77     29.24 o 
  -1   3  16     1033.95     1097.43     62.35 o 
  -1   3  16     1038.83     1085.60     63.48 o 
   0   3  16      176.92      157.00     43.35 o 
   0   3  16       35.68       51.20     30.72 o 
   1   3  16      528.89      535.63     49.72 o 
   1   3  16      534.75      617.43     54.61 o 
   2   3  16        5.31       32.99     40.84 o 
   2   3  16       30.60       58.36     35.61 o 
   3   3  16      824.78     1106.54     57.00 o 
   3   3  16      824.78      984.69     92.27 o 
   4   3  16      184.26      125.60     35.61 o 
   5   3  16      569.08      524.60     43.69 o 
  -6   4  16      722.54      668.52     54.50 o 
  -6   4  16      745.49      834.85     94.20 o 
  -5   4  16      291.61      224.36     41.19 o 
  -5   4  16      303.11      304.11     76.80 o 
  -4   4  16      288.76      310.94     42.10 o 
  -4   4  16      291.32      340.18     73.95 o 
  -3   4  16       25.35       36.29     29.01 o 
  -3   4  16       62.98       16.61     61.55 o 
  -2   4  16      986.08     1104.26     94.77 o 
  -2   4  16      986.01     1034.41     61.10 o 
  -1   4  16       33.01        0.00     39.82 o 
  -1   4  16       19.77        0.00     28.33 o 
   0   4  16       96.90       58.25     31.63 o 
   0   4  16       99.60       62.92     40.73 o 
   1   4  16        0.48        2.62     41.41 o 
   1   4  16      135.18      158.94     38.80 o 
   2   4  16      275.43      264.29     63.60 o 
   2   4  16      278.90      324.47     42.66 o 
   3   4  16       18.76       15.02     40.39 o 
   3   4  16       58.20       63.71     37.32 o 
   4   4  16      124.04       94.43     35.61 o 
   5   4  16      266.67      237.90     40.05 o 
  -5   5  16       18.90       29.35     30.95 o 
  -5   5  16       33.19       69.29     68.26 o 
  -4   5  16        0.79       18.54     28.33 o 
  -4   5  16      101.04       55.41     63.60 o 
  -3   5  16      141.79      110.13     66.90 o 
  -3   5  16      140.70      104.56     33.79 o 
  -2   5  16      185.76      266.79     71.33 o 
  -2   5  16       32.26       48.35     32.99 o 
  -1   5  16      309.43      334.37     42.44 o 
  -1   5  16      309.94      357.24     73.84 o 
   0   5  16       45.95       43.57     41.87 o 
   0   5  16        3.67        0.00     29.92 o 
   1   5  16     1128.09     1190.27     57.80 o 
   1   5  16     1123.68     1058.75     91.13 o 
   2   5  16        7.95       19.23     41.30 o 
   2   5  16       27.17       27.87     36.18 o 
   3   5  16      733.93      770.34     51.42 o 
   3   5  16      733.82      739.97     86.81 o 
   4   5  16      107.15       60.18     38.68 o 
   4   5  16      104.57       23.66     45.85 o 
  -5   6  16       58.65       25.71     33.22 o 
  -5   6  16       58.65       86.35     69.40 o 
  -4   6  16      659.29      764.77     58.02 o 
  -4   6  16      661.13      725.18     91.02 o 
  -3   6  16       37.66       55.63     32.54 o 
  -3   6  16       39.30        0.00     60.98 o 
  -2   6  16      355.51      308.32     43.35 o 
  -2   6  16      357.15      383.98     75.54 o 
  -1   6  16       70.59       85.44     34.36 o 
  -1   6  16       90.18      155.07     67.12 o 
   0   6  16      153.01      145.17     44.03 o 
   0   6  16      143.37      103.99     33.68 o 
   1   6  16       60.57       34.59     36.29 o 
   1   6  16       12.00       35.50     43.12 o 
   2   6  16       17.17       23.21     36.86 o 
   2   6  16       12.03       42.32     49.83 o 
   3   6  16      103.52      105.01     39.36 o 
   3   6  16       13.46       13.54     42.32 o 
  -4   7  16        8.05       53.81     66.78 o 
  -4   7  16        0.04        3.41     28.67 o 
  -3   7  16       53.15       52.79     32.20 o 
  -3   7  16       57.59       24.69     63.60 o 
  -2   7  16        1.16       18.66     29.13 o 
  -2   7  16       41.85      106.49     65.08 o 
  -1   7  16      600.97      645.42     54.27 o 
  -1   7  16      601.53      582.05     85.33 o 
   0   7  16       86.17      153.93     50.86 o 
   0   7  16        4.07        0.00     45.17 o 
   1   7  16      297.85      238.81     58.25 o 
   1   7  16      298.01      332.44     44.14 o 
   2   7  16       39.76       68.38     38.68 o 
   2   7  16       32.49       47.90     44.94 o 
  -2   8  16      293.77      298.65     75.20 o 
  -2   8  16      280.51      322.09     43.46 o 
  -1   8  16       35.44       37.09     50.51 o 
  -1   8  16        7.39        0.00     45.28 o 
   0   8  16      206.33      193.18     53.59 o 
   0   8  16      205.32      164.17     53.36 o 
   1   8  16      135.31      173.84     53.93 o 
   1   8  16       96.98      117.64     50.86 o 
  -5   0  17      150.43       93.75     53.24 o 
  -3   0  17      113.55       94.20     46.76 o 
  -3   0  17      113.55      116.05     64.62 o 
   1   0  17       89.53      158.94     67.81 o 
  -1   0  17      179.43      213.78     58.93 o 
  -1   0  17      179.43      147.67     68.49 o 
  -1   0  17       24.51       17.75     62.12 o 
   1   0  17      655.39      522.78     72.13 o 
   1   0  17      655.39      702.54     88.40 o 
  -3   0  17       15.51       19.00     62.23 o 
   3   0  17      728.87      716.42     81.57 o 
   3   0  17      728.87      874.56     93.52 o 
  -5   1  17       21.22       10.47     29.92 o 
  -4   1  17      470.91      487.28     51.20 o 
  -3   1  17       21.70       10.35     28.56 o 
  -3   1  17       27.07       39.48     62.35 o 
  -2   1  17      758.11      732.46     57.23 o 
  -2   1  17      760.86      823.47     63.60 o 
  -1   1  17        1.01       36.29     44.83 o 
  -1   1  17        0.19        8.42     28.56 o 
   0   1  17        6.00        2.28     27.65 o 
   0   1  17        6.02       18.77     44.71 o 
   1   1  17       20.16       40.27     30.83 o 
   1   1  17      123.73      127.99     46.19 o 
   2   1  17       42.23       14.11     43.69 o 
   2   1  17       39.26       24.57     31.17 o 
   3   1  17       92.44       82.03     45.62 o 
   3   1  17       28.11        0.00     30.04 o 
  -4   2  17        1.31       21.39     31.17 o 
  -4   2  17       86.30      108.77     71.11 o 
  -3   2  17      242.76      187.95     39.14 o 
  -3   2  17      243.82      147.11     71.22 o 
  -2   2  17      162.83      210.82     70.20 o 
  -2   2  17        3.78        8.53     29.58 o 
  -1   2  17       40.21       78.39     32.88 o 
  -1   2  17       41.18       77.36     45.62 o 
   0   2  17        7.12        0.00     28.90 o 
   0   2  17       12.62       28.90     43.35 o 
   1   2  17     1164.35      966.94     62.69 o 
   1   2  17     1164.87     1174.23     71.33 o 
   2   2  17       40.95       51.54     45.39 o 
   2   2  17        7.78       11.49     32.88 o 
   3   2  17      622.35      750.21     63.71 o 
   3   2  17      622.17      662.72     57.00 o 
  -4   3  17      907.03      952.38     98.18 o 
  -4   3  17      906.81      826.09     60.30 o 
  -3   3  17        0.49        0.00     67.35 o 
  -3   3  17        0.03        4.89     28.33 o 
  -2   3  17      723.34      743.83     57.80 o 
  -2   3  17      728.83      772.62     90.22 o 
  -1   3  17        0.52       13.42     30.72 o 
  -1   3  17        1.38        0.00     43.01 o 
   0   3  17        6.30        0.00     30.60 o 
   0   3  17        6.37       19.11     44.26 o 
   1   3  17      139.04      197.85     49.49 o 
   1   3  17       40.23       46.53     31.86 o 
   2   3  17        3.39        0.00     32.77 o 
   2   3  17        3.40       29.01     45.62 o 
   3   3  17        1.60        0.00     31.06 o 
   3   3  17      125.48      215.14     50.40 o 
  -3   4  17      112.71      128.90     73.15 o 
  -3   4  17      111.52      151.32     37.89 o 
  -2   4  17      187.67      263.27     75.32 o 
  -2   4  17       88.78       88.29     35.38 o 
  -1   4  17      462.64      481.59     50.40 o 
  -1   4  17      474.32      502.53     84.99 o 
   0   4  17      148.71      132.54     46.99 o 
   0   4  17       85.51       77.25     34.25 o 
   1   4  17      723.87      753.96     58.02 o 
   1   4  17      736.00      823.13     64.28 o 
   2   4  17        8.78        4.78     31.97 o 
   2   4  17       24.01        0.00     45.05 o 
  -3   5  17       23.83       22.53     24.46 o 
  -2   5  17      609.25      555.88     86.58 o 
  -2   5  17      604.06      550.20     53.13 o 
  -1   5  17        6.43       10.35     30.04 o 
  -1   5  17       33.41       33.56     66.21 o 
   0   5  17      197.53      188.63     39.25 o 
   0   5  17      198.41      205.24     50.74 o 
   1   5  17      120.55      173.16     50.17 o 
   1   5  17       38.03       40.84     32.99 o 
                                                 
